# Supplementary material for: Comparative Analysis of the Global Transcriptomic Response to Oxidative Stress of Bacillus anthracis htrA-Disrupted and Parental Wild Type Strains
Source: Microorganisms. 2020 Nov 30;8(12):1896. doi: 10.3390/microorganisms8121896 (PMC7760947; doi:10.3390/microorganisms8121896)
Supplement: Supplementary file 1 [file microorganisms-08-01896-s001.zip]

Archive with 4 entries (4 files):
- Supplementary Table S1.pdf
- Supplementary Table S2 DEGS modulated in both strains.xlsx
- Supplementary Table S3 DEGS modulated in the WT strain only.xlsx
- Supplementary Table S4 DEGS modulated in the DhtrA strain only.xlsx
