# Supplementary material for: Comparative Analysis of the Global Transcriptomic Response to Oxidative Stress of Bacillus anthracis htrA-Disrupted and Parental Wild Type Strains
Source: Microorganisms. 2020 Nov 30;8(12):1896. doi: 10.3390/microorganisms8121896 (PMC7760947; doi:10.3390/microorganisms8121896)
Supplement: Supplementary file 1 [file microorganisms-08-01896-s001.zip › Supplementary Table S2 DEGS modulated in both strains.xlsx]

## Sheet: Sheet1
Supplementary Table S2 Differentially expressed genes following H2O2 treatment in both strains
Sequence_name	Locus Tag	Gene_ID	FC WT	FC DhtrA
GBAA1514	GBAA1514	lcl|AE017334.2_cds_AAT30613.2_1391	70.0602	32.9092
katB	GBAA1159	lcl|AE017334.2_cds_AAT30250.1_1069	67.1091	36.8104
GBAA4895	GBAA4895	lcl|AE017334.2_cds_AAT34014.1_4428	66.6331	67.9922
hemH2	GBAA1158	lcl|AE017334.2_cds_AAT30249.1_1068	66.1253	11.2802
GBAA1513	GBAA1513	lcl|AE017334.2_cds_AAT30612.1_1390	61.1909	24.1082
GBAA2987	GBAA2987	lcl|AE017334.2_cds_AAT32105.1_2701	46.5879	62.6742
GBAA1951	GBAA1951	lcl|AE017334.2_cds_AAT31070.1_1777	45.8591	11.9702
GBAA2664	GBAA2664	lcl|AE017334.2_cds_AAT31779.1_2419	45.7562	16.5108
GBAA2484	GBAA2484	lcl|AE017334.2_cds_AAT31598.1_2258	44.2727	26.1901
tkt1	GBAA3432	lcl|AE017334.2_cds_AAT32542.1_3078	43.9308	18.1588
GBAA2665	GBAA2665	lcl|AE017334.2_cds_AAT31780.1_2420	42.5798	13.0324
GBAA2113	GBAA2113	lcl|AE017334.2_cds_AAT31231.1_1926	42.3349	15.1471
zwf	GBAA3433	lcl|AE017334.2_cds_AAT32543.2_3079	39.7624	17.7494
GBAA1087	GBAA1087	lcl|AE017334.2_cds_AAT35293.1_1008	39.5314	20.5617
GBAA5281	GBAA5281	lcl|AE017334.2_cds_AAT34413.1_4791	38.7459	51.2727
GBAA0766	GBAA0766	lcl|AE017334.2_cds_AAT29874.1_716	36.8959	12.8303
GBAA2141	GBAA2141	lcl|AE017334.2_cds_AAT31259.1_1954	35.3862	4.77076
GBAA2016	GBAA2016	lcl|AE017334.2_cds_AAT31138.1_1835	32.0129	24.114
GBAA1858	GBAA1858	lcl|AE017334.2_cds_AAT30973.1_1692	31.677	26.0751
GBAA1462	GBAA1462	lcl|AE017334.2_cds_AAT30559.1_1344	30.5339	10.8422
uvrA	GBAA5395	lcl|AE017334.2_cds_AAT34531.1_4898	28.8122	28.8647
GBAA3438	GBAA3438	lcl|AE017334.2_cds_AAT32548.1_3084	28.7466	12.8286
GBAA0745	GBAA0745	lcl|AE017334.2_cds_AAT29852.1_699	27.2658	5.68673
tal2	GBAA3430	lcl|AE017334.2_cds_AAT32540.1_3076	26.8481	7.30782
uvrB	GBAA5396	lcl|AE017334.2_cds_AAT34532.1_4899	26.1666	19.8924
GBAA3289	GBAA3289	lcl|AE017334.2_cds_AAT32400.1_2948	25.9803	40.6509
proV1	GBAA2279	lcl|AE017334.2_cds_AAT31404.1_2068	25.2114	7.58813
GBAA1296	GBAA1296	lcl|AE017334.2_cds_AAT30385.1_1192	24.507	36.1639
GBAA5467	GBAA5467	lcl|AE017334.2_cds_AAT34605.1_4962	24.1988	25.2794
GBAA0302	GBAA0302	lcl|AE017334.2_cds_AAT29389.1_275	23.6255	19.3465
gnd	GBAA3431	lcl|AE017334.2_cds_AAT32541.1_3077	23.5225	7.7913
GBAA2140	GBAA2140	lcl|AE017334.2_cds_AAT31258.2_1953	23.0953	6.23761
GBAA2425	GBAA2425	lcl|AE017334.2_cds_AAT31543.1_2204	22.2388	8.67431
GBAA5459	GBAA5459	lcl|AE017334.2_cds_AAT34597.2_4955	21.3907	43.6692
GBAA2340	GBAA2340	lcl|AE017334.2_cds_AAT31459.1_2126	20.9997	13.4195
GBAA3849			20.4832	19.9486
GBAA2148	GBAA2148	lcl|AE017334.2_cds_AAT31266.1_1961	20.3981	6.29041
GBAA1263	GBAA1263	lcl|AE017334.2_cds_AAT30354.2_1162	20.3036	22.1034
GBAA3290	GBAA3290	lcl|AE017334.2_cds_AAT32401.1_2949	19.9087	16.7503
GBAA3231	GBAA3231	lcl|AE017334.2_cds_AAT32345.1_2906	19.8393	14.207
GBAA5468	GBAA5468	lcl|AE017334.2_cds_AAT34606.1_4963	19.6156	27.0963
GBAA1110			19.2804	21.8828
GBAA2280	GBAA2280	lcl|AE017334.2_cds_AAT31405.1_2069	18.7565	5.9674
namA	GBAA2038	lcl|AE017334.2_cds_AAT31152.1_1855	18.696	13.7372
GBAA1262	GBAA1262	lcl|AE017334.2_cds_AAT30353.1_1161	18.4442	27.0615
GBAA4945	GBAA4945	lcl|AE017334.2_cds_AAT34065.1_4475	18.421	10.9041
GBAA3288	GBAA3288	lcl|AE017334.2_cds_AAT32399.1_2947	17.9068	20.0803
GBAA3439	GBAA3439	lcl|AE017334.2_cds_AAT35376.1_3085	17.8522	7.09744
GBAA0583	GBAA0583	lcl|AE017334.2_cds_AAT29682.1_544	16.9666	16.4679
GBAA2139	GBAA2139	lcl|AE017334.2_cds_AAT31257.1_1952	16.1332	4.51494
GBAA3538	GBAA3538	lcl|AE017334.2_cds_AAT32647.1_3169	15.8304	8.47591
addA	GBAA1142	lcl|AE017334.2_cds_AAT30235.1_1054	15.5814	16.9451
GBAA1143	GBAA1143	lcl|AE017334.2_cds_AAT30236.1_1055	15.5525	15.1788
recA			15.4569	13.6566
blT	GBAA0835	lcl|AE017334.2_cds_AAT29948.2_781	14.817	16.8327
GBAA2662			14.5837	9.41955
GBAA2118	GBAA2118	lcl|AE017334.2_cds_AAT31236.2_1931	14.4755	14.162
GBAA0351	GBAA0351	lcl|AE017334.2_cds_AAT29442.1_321	14.4567	20.2274
addB	GBAA1141	lcl|AE017334.2_cds_AAT30234.1_1053	14.4166	16.3813
hrcA	GBAA4541	lcl|AE017334.2_cds_AAT33662.1_4101	14.374	8.95886
GBAA2112	GBAA2112	lcl|AE017334.2_cds_AAT31230.1_1925	14.287	4.01278
GBAA2011	GBAA2011	lcl|AE017334.2_cds_AAT31133.1_1830	14.165	13.4102
GBAA5397	GBAA5397	lcl|AE017334.2_cds_AAT34533.1_4900	13.9495	4.93729
fumC	GBAA1767	lcl|AE017334.2_cds_AAT30883.1_1613	13.8077	24.7235
GBAA3718	GBAA3718	lcl|AE017334.2_cds_AAT32825.1_3331	13.6126	11.7429
msrA2	GBAA5687	lcl|AE017334.2_cds_AAT34842.1_5160	13.6101	18.7821
GBAA2663	GBAA2663	lcl|AE017334.2_cds_AAT31778.2_2418	13.5175	6.66974
GBAA0534	GBAA0534	lcl|AE017334.2_cds_AAT29628.1_496	13.0313	9.88935
GBAA0197			12.9416	11.8268
GBAA1196	GBAA1196	lcl|AE017334.2_cds_AAT30284.1_1100	12.8904	21.254
GBAA0532	GBAA0532	lcl|AE017334.2_cds_AAT29626.1_494	12.8717	15.4911
GBAA3552			12.8019	5.52423
dps1	GBAA2013	lcl|AE017334.2_cds_AAT31135.1_1832	12.6378	2.70315
GBAA3078	GBAA3078	lcl|AE017334.2_cds_AAT32194.1_2781	12.6335	7.30768
GBAA0787	GBAA0787	lcl|AE017334.2_cds_AAT29897.2_734	12.6184	10.4566
GBAA5410			12.504	18.2181
GBAA0596	GBAA0596	lcl|AE017334.2_cds_AAT29698.1_556	12.3014	5.75752
GBAA2590	GBAA2590	lcl|AE017334.2_cds_AAT31704.1_2355	12.1451	10.3441
GBAA0535	GBAA0535	lcl|AE017334.2_cds_AAT29629.1_497	12.1227	10.7902
GBAA4595	GBAA4595	lcl|AE017334.2_cds_AAT33716.1_4149	12.1097	8.15117
GBAA5411	GBAA5411	lcl|AE017334.2_cds_AAT34549.1_4912	12.0412	19.6603
GBAA0834	GBAA0834	lcl|AE017334.2_cds_AAT29947.1_780	11.9656	7.63255
GBAA4058	GBAA4058	lcl|AE017334.2_cds_AAT33176.1_3639	11.8753	5.21232
GBAA4652	GBAA4652	lcl|AE017334.2_cds_AAT33774.1_4203	11.7106	43.8003
GBAA4433	GBAA4433	lcl|AE017334.2_cds_AAT35426.1_4002	11.5849	7.05298
GBAA3343	GBAA3343	lcl|AE017334.2_cds_AAT32452.1_2993	11.5475	7.97011
GBAA1880	GBAA1880	lcl|AE017334.2_cds_AAT30997.1_1712	11.5147	1.84188
GBAA3525	GBAA3525	lcl|AE017334.2_cds_AAT32635.1_3159	11.4798	9.40295
GBAA2289	GBAA2289	lcl|AE017334.2_cds_AAT31413.1_2077	11.3687	8.36491
GBAA2053	GBAA2053	lcl|AE017334.2_cds_AAT31167.1_1870	11.2517	8.00608
GBAA3524	GBAA3524	lcl|AE017334.2_cds_AAT32634.1_3158	11.2417	8.99181
menA	GBAA3186	lcl|AE017334.2_cds_AAT32302.1_2866	11.139	8.94458
asd1	GBAA2436	lcl|AE017334.2_cds_AAT31552.1_2213	11.0945	14.4458
GBAA4431	GBAA4431	lcl|AE017334.2_cds_AAT33548.1_4000	11.0361	15.0704
GBAA4597	GBAA4597	lcl|AE017334.2_cds_AAT33718.1_4151	10.929	10.5003
GBAA0079	GBAA0079	lcl|AE017334.2_cds_AAT29159.1_76	10.8577	12.8081
GBAA0196	GBAA0196	lcl|AE017334.2_cds_AAT29278.1_185	10.7854	11.2487
GBAA5331	GBAA5331	lcl|AE017334.2_cds_AAT34464.1_4835	10.7657	2.28198
GBAA5394	GBAA5394	lcl|AE017334.2_cds_AAT34529.1_4897	10.6974	36.0054
GBAA3799	GBAA3799	lcl|AE017334.2_cds_AAT32906.1_3395	10.3946	3.88378
ahpF	GBAA0344	lcl|AE017334.2_cds_AAT29435.1_314	10.38	12.4686
GBAA2171	GBAA2171	lcl|AE017334.2_cds_AAT31289.3_1978	10.3573	5.93139
GBAA1404	GBAA1404	lcl|AE017334.2_cds_AAT30501.1_1286	10.2983	7.62945
GBAA2172	GBAA2172	lcl|AE017334.2_cds_AAT31290.1_1979	10.2571	7.82778
GBAA0080	GBAA0080	lcl|AE017334.2_cds_AAT29160.1_77	10.2462	12.6752
GBAA2012	GBAA2012	lcl|AE017334.2_cds_AAT31134.1_1831	10.1013	46.7577
ahpC	GBAA0345	lcl|AE017334.2_cds_AAT29436.1_315	10.0781	11.6657
GBAA2262	GBAA2262	lcl|AE017334.2_cds_AAT31382.1_2056	10.0444	13.2907
GBAA0352	GBAA0352	lcl|AE017334.2_cds_AAT29443.1_322	10.0184	44.7313
corA	GBAA4306	lcl|AE017334.2_cds_AAT33426.1_3880	9.97598	6.34178
GBAA3077	GBAA3077	lcl|AE017334.2_cds_AAT32193.2_2780	9.9713	7.61751
GBAA0533	GBAA0533	lcl|AE017334.2_cds_AAT29627.1_495	9.95183	9.8532
uvrC	GBAA4757	lcl|AE017334.2_cds_AAT33880.1_4295	9.76604	10.1011
estA	GBAA5335	lcl|AE017334.2_cds_AAT34468.1_4839	9.6798	7.6401
GBAA4737			9.65495	4.2655
GBAA0699	GBAA0699	lcl|AE017334.2_cds_AAT29804.1_654	9.52193	8.24447
GBAA2659	GBAA2659	lcl|AE017334.2_cds_AAT31774.1_2415	9.48641	9.85104
GBAA1746	GBAA1746	lcl|AE017334.2_cds_AAT30861.1_1597	9.40101	3.15606
GBAA2357	GBAA2357	lcl|AE017334.2_cds_AAT31476.1_2142	9.3588	4.15628
GBAA3515			9.31691	5.83653
GBAA0078	GBAA0078	lcl|AE017334.2_cds_AAT29158.1_75	9.27501	9.64812
GBAA5162	GBAA5162	lcl|AE017334.2_cds_AAT34292.1_4679	9.21569	4.72086
GBAA4961	GBAA4961	lcl|AE017334.2_cds_AAT34083.1_4490	9.12154	7.87671
GBAA4378	GBAA4378	lcl|AE017334.2_cds_AAT33497.2_3949	9.067	11.4954
GBAA3454	GBAA3454	lcl|AE017334.2_cds_AAT32562.2_3099	9.06586	5.79096
GBAA1882	GBAA1882	lcl|AE017334.2_cds_AAT30999.2_1714	9.02272	7.23108
luxS	GBAA5047	lcl|AE017334.2_cds_AAT34170.1_4570	8.96745	6.64505
GBAA4160	GBAA4160	lcl|AE017334.2_cds_AAT33282.1_3739	8.95954	7.05336
GBAA1517	GBAA1517	lcl|AE017334.2_cds_AAT35307.1_1394	8.94896	43.4068
dinB	GBAA4366	lcl|AE017334.2_cds_AAT33486.1_3937	8.92452	7.82177
GBAA2571	GBAA2571	lcl|AE017334.2_cds_AAT31685.1_2336	8.81438	5.77239
GBAA1264	GBAA1264	lcl|AE017334.2_cds_AAT30355.1_1163	8.74578	29.5056
bsaA	GBAA2119	lcl|AE017334.2_cds_AAT31237.1_1932	8.5987	6.4813
GBAA3703	GBAA3703	lcl|AE017334.2_cds_AAT32811.1_3316	8.51998	4.18743
GBAA5330	GBAA5330	lcl|AE017334.2_cds_AAT34463.2_4834	8.43098	15.6984
GBAA4874	GBAA4874	lcl|AE017334.2_cds_AAT33991.1_4408	8.39129	5.04388
pepT	GBAA3872	lcl|AE017334.2_cds_AAT32987.1_3462	8.38144	6.06905
GBAA1647	GBAA1647	lcl|AE017334.2_cds_AAT30757.1_1517	8.33215	5.45174
GBAA3704	GBAA3704	lcl|AE017334.2_cds_AAT32812.1_3317	8.26657	3.63154
GBAA2546	GBAA2546	lcl|AE017334.2_cds_AAT31659.1_2312	8.24195	6.29405
cspC	GBAA5424	lcl|AE017334.2_cds_AAT34561.2_4922	8.19231	12.2334
clpB	GBAA1177	lcl|AE017334.2_cds_AAT30265.1_1083	8.17042	10.1567
GBAA1832	GBAA1832	lcl|AE017334.2_cds_AAT30947.1_1669	8.02084	4.21011
GBAA5135	GBAA5135	lcl|AE017334.2_cds_AAT34264.1_4653	8.01984	6.71957
GBAA1093	GBAA1093	lcl|AE017334.2_cds_AAT30191.1_1014	8.01347	5.592
sodA1	GBAA4499	lcl|AE017334.2_cds_AAT33618.1_4061	7.87306	5.04642
parE	GBAA3657	lcl|AE017334.2_cds_AAT32767.2_3272	7.8509	7.17318
GBAA3544	GBAA3544	lcl|AE017334.2_cds_AAT32653.1_3174	7.84452	12.7141
GBAA5160	GBAA5160	lcl|AE017334.2_cds_AAT34289.1_4678	7.8303	4.22236
GBAA2657	GBAA2657	lcl|AE017334.2_cds_AAT31772.2_2413	7.76615	10.5571
GBAA1881	GBAA1881	lcl|AE017334.2_cds_AAT30998.1_1713	7.71223	6.40395
sufC	GBAA5217	lcl|AE017334.2_cds_AAT34347.1_4730	7.63946	10.0847
isdG	GBAA4782	lcl|AE017334.2_cds_AAT33903.1_4319	7.63761	15.8017
GBAA3655	GBAA3655	lcl|AE017334.2_cds_AAT32765.1_3270	7.49459	16.2067
GBAA1958	GBAA1958	lcl|AE017334.2_cds_AAT31078.1_1783	7.45755	15.192
GBAA0855	GBAA0855	lcl|AE017334.2_cds_AAT29967.1_797	7.43156	8.52025
sufD	GBAA5216	lcl|AE017334.2_cds_AAT34346.1_4729	7.40211	8.98061
GBAA3602	GBAA3602	lcl|AE017334.2_cds_AAT32712.1_3224	7.36713	4.29432
GBAA1395	GBAA1395	lcl|AE017334.2_cds_AAT30491.1_1277	7.28578	17.9021
GBAA3666	GBAA3666	lcl|AE017334.2_cds_AAT32775.1_3279	7.27544	7.41747
GBAA2474	GBAA2474	lcl|AE017334.2_cds_AAT31589.1_2249	7.26233	6.62025
GBAA5642	GBAA5642	lcl|AE017334.2_cds_AAT34792.1_5120	7.23331	4.97999
GBAA4596	GBAA4596	lcl|AE017334.2_cds_AAT33717.1_4150	7.20408	7.71294
GBAA5148	GBAA5148	lcl|AE017334.2_cds_AAT34276.1_4666	7.14998	5.19515
GBAA3798	GBAA3798	lcl|AE017334.2_cds_AAT32905.2_3394	7.13631	3.21719
ribF	GBAA3946	lcl|AE017334.2_cds_AAT33060.1_3529	7.03929	4.58096
GBAA0585	GBAA0585	lcl|AE017334.2_cds_AAT29684.1_546	7.02821	4.59117
GBAA1554	GBAA1554	lcl|AE017334.2_cds_AAT30651.2_1430	6.99186	5.50094
adP1	GBAA2661	lcl|AE017334.2_cds_AAT31776.1_2417	6.90355	6.07748
lexA	GBAA3754	lcl|AE017334.2_cds_AAT32868.1_3359	6.88479	3.96393
GBAA0994	GBAA0994	lcl|AE017334.2_cds_AAT30097.1_924	6.87952	3.84361
trxB	GBAA5387	lcl|AE017334.2_cds_AAT34521.2_4890	6.8516	5.13225
grpE	GBAA4540	lcl|AE017334.2_cds_AAT33661.1_4100	6.83335	6.76057
GBAA1202	GBAA1202	lcl|AE017334.2_cds_AAT35298.1_1105	6.76552	3.73748
ctsR	GBAA0077	lcl|AE017334.2_cds_AAT29157.1_74	6.76471	4.72774
GBAA0746	GBAA0746	lcl|AE017334.2_cds_AAT29853.1_700	6.72849	9.29907
GBAA5630	GBAA5630	lcl|AE017334.2_cds_AAT34779.1_5110	6.67716	4.52278
GBAA0493	GBAA0493	lcl|AE017334.2_cds_AAT29586.1_457	6.64892	7.98848
sufS	GBAA5215	lcl|AE017334.2_cds_AAT34345.1_4728	6.64617	7.81273
dnaE	GBAA4849	lcl|AE017334.2_cds_AAT33968.1_4385	6.60623	5.33252
GBAA0800	GBAA0800	lcl|AE017334.2_cds_AAT29911.1_746	6.54157	5.45539
GBAA1208	GBAA1208	lcl|AE017334.2_cds_AAT30294.1_1111	6.51903	2.54008
GBAA5255	GBAA5255	lcl|AE017334.2_cds_AAT34385.1_4765	6.43442	4.02253
GBAA1068	GBAA1068	lcl|AE017334.2_cds_AAT30168.1_990	6.42871	6.19915
mecA1	GBAA1203	lcl|AE017334.2_cds_AAT30290.1_1106	6.41244	5.05197
radA	GBAA0081	lcl|AE017334.2_cds_AAT29161.1_78	6.39381	13.2793
sufA	GBAA5214	lcl|AE017334.2_cds_AAT34344.1_4727	6.38698	7.75032
GBAA3753	GBAA3753	lcl|AE017334.2_cds_AAT32867.1_3358	6.33887	3.28462
GBAA4852	GBAA4852	lcl|AE017334.2_cds_AAT33971.1_4388	6.30583	5.93527
gntP2	GBAA3429	lcl|AE017334.2_cds_AAT32539.1_3075	6.284	3.19494
dapB	GBAA1555	lcl|AE017334.2_cds_AAT30652.1_1431	6.26981	5.01849
GBAA1833	GBAA1833	lcl|AE017334.2_cds_AAT30948.1_1670	6.2607	3.99772
GBAA5482	GBAA5482	lcl|AE017334.2_cds_AAT34623.1_4971	6.2158	3.14794
GBAA2572	GBAA2572	lcl|AE017334.2_cds_AAT31686.1_2337	6.18977	5.87193
GBAA5254	GBAA5254	lcl|AE017334.2_cds_AAT34384.1_4764	6.16903	8.39705
GBAA0521	GBAA0521	lcl|AE017334.2_cds_AAT29615.1_484	6.1607	2.42204
GBAA5169	GBAA5169	lcl|AE017334.2_cds_AAT34299.2_4685	6.15295	4.42054
acnA	GBAA3677	lcl|AE017334.2_cds_AAT32785.1_3290	6.10783	4.25858
GBAA1059	GBAA1059	lcl|AE017334.2_cds_AAT30160.1_984	6.10234	3.41348
GBAA5032			6.09088	3.10343
GBAA0584	GBAA0584	lcl|AE017334.2_cds_AAT29683.1_545	6.08408	5.83273
GBAA5209			6.08148	5.8867
GBAA1578	GBAA1578	lcl|AE017334.2_cds_AAT30676.1_1453	5.98421	18.0162
sufB	GBAA5213	lcl|AE017334.2_cds_AAT34343.1_4726	5.97462	7.05768
GBAA0838	GBAA0838	lcl|AE017334.2_cds_AAT29951.1_784	5.96235	7.0446
hemB	GBAA4694	lcl|AE017334.2_cds_AAT33817.1_4241	5.93902	6.58594
GBAA1557	GBAA1557	lcl|AE017334.2_cds_AAT30655.1_1433	5.88936	3.76443
GBAA4726	GBAA4726	lcl|AE017334.2_cds_AAT33850.1_4271	5.88539	4.73719
GBAA4944	GBAA4944	lcl|AE017334.2_cds_AAT34064.1_4474	5.82753	5.8471
GBAA4475	GBAA4475	lcl|AE017334.2_cds_AAT33593.1_4038	5.8265	4.17453
GBAA3867			5.82342	9.29563
mnmE	GBAA5734	lcl|AE017334.2_cds_AAT70169.1_5206	5.81433	11.5244
GBAA4720	GBAA4720	lcl|AE017334.2_cds_AAT33843.1_4265	5.79142	8.19052
dps2	GBAA5290	lcl|AE017334.2_cds_AAT34421.1_4800	5.78708	3.54382
GBAA0527	GBAA0527	lcl|AE017334.2_cds_AAT29620.1_489	5.77483	2.68656
GBAA1577	GBAA1577	lcl|AE017334.2_cds_AAT35309.1_1452	5.76806	20.5549
GBAA0837	GBAA0837	lcl|AE017334.2_cds_AAT29950.1_783	5.75504	7.8013
GBAA3735			5.74741	7.19578
GBAA5329	GBAA5329	lcl|AE017334.2_cds_AAT34462.1_4833	5.73503	10.2809
GBAA1515	GBAA1515	lcl|AE017334.2_cds_AAT30614.1_1392	5.70391	11.7421
mgsA	GBAA1556	lcl|AE017334.2_cds_AAT30653.1_1432	5.66763	4.23788
GBAA5631			5.66336	2.06081
GBAA3453	GBAA3453	lcl|AE017334.2_cds_AAT32561.1_3098	5.60627	2.82508
GBAA2896	GBAA2896	lcl|AE017334.2_cds_AAT32014.1_2621	5.59788	6.69519
GBAA1434	GBAA1434	lcl|AE017334.2_cds_AAT30533.1_1317	5.55398	3.89349
GBAA3545	GBAA3545	lcl|AE017334.2_cds_AAT32655.1_3175	5.54805	4.66886
bdbD	GBAA0544	lcl|AE017334.2_cds_AAT29641.1_506	5.52657	3.11621
GBAA3866	GBAA3866	lcl|AE017334.2_cds_AAT32979.1_3457	5.50829	3.95719
GBAA0857	GBAA0857	lcl|AE017334.2_cds_AAT29969.1_799	5.50592	6.12006
GBAA5328	GBAA5328	lcl|AE017334.2_cds_AAT34461.1_4832	5.49108	8.92013
GBAA3614	GBAA3614	lcl|AE017334.2_cds_AAT32724.1_3236	5.46055	3.5175
GBAA0674	GBAA0674	lcl|AE017334.2_cds_AAT29778.1_629	5.43061	3.53133
hemL2	GBAA4693	lcl|AE017334.2_cds_AAT33816.1_4240	5.37195	6.15643
GBAA2117	GBAA2117	lcl|AE017334.2_cds_AAT31235.1_1930	5.33129	2.46645
GBAA5561	GBAA5561	lcl|AE017334.2_cds_AAT34705.1_5048	5.31325	8.44534
GBAA5327	GBAA5327	lcl|AE017334.2_cds_AAT34460.1_4831	5.30909	10.3328
nprB	GBAA5282	lcl|AE017334.2_cds_AAT34414.2_4792	5.29526	6.74806
GBAA5629	GBAA5629	lcl|AE017334.2_cds_AAT34778.1_5109	5.27837	3.44445
GBAA1173	GBAA1173	lcl|AE017334.2_cds_AAT30262.1_1080	5.27192	2.87164
bcP	GBAA0536	lcl|AE017334.2_cds_AAT29631.1_498	5.27097	2.32803
GBAA0856	GBAA0856	lcl|AE017334.2_cds_AAT29968.2_798	5.25998	5.46488
cdr	GBAA0774	lcl|AE017334.2_cds_AAT70118.1_723	5.2244	2.03571
racE2	GBAA4717	lcl|AE017334.2_cds_AAT33841.1_4263	5.20134	3.24274
GBAA5486	GBAA5486	lcl|AE017334.2_cds_AAT34627.1_4975	5.16346	5.26053
GBAA3684	GBAA3684	lcl|AE017334.2_cds_AAT32792.1_3297	5.14199	5.28632
GBAA4894	GBAA4894	lcl|AE017334.2_cds_AAT34013.1_4427	5.12	8.55446
GBAA5706	GBAA5706	lcl|AE017334.2_cds_AAT34866.1_5179	5.11387	2.49843
clpP2	GBAA5380	lcl|AE017334.2_cds_AAT34514.1_4883	5.1033	4.55792
GBAA1368	GBAA1368	lcl|AE017334.2_cds_AAT30462.1_1252	5.10324	3.66647
GBAA1859	GBAA1859	lcl|AE017334.2_cds_AAT30974.1_1693	5.09797	3.28775
truB	GBAA3947	lcl|AE017334.2_cds_ACN55052.1_3530	5.03035	5.40662
pepF2	GBAA3553	lcl|AE017334.2_cds_AAT32661.1_3180	4.96665	1.96579
GBAA2866	GBAA2866	lcl|AE017334.2_cds_AAT31985.1_2595	4.96485	4.05271
cysK2	GBAA1831	lcl|AE017334.2_cds_AAT30946.1_1668	4.96125	3.58703
trx	GBAA4758	lcl|AE017334.2_cds_AAT33881.1_4296	4.95792	3.67071
mutL	GBAA3904	lcl|AE017334.2_cds_AAT33017.1_3491	4.93621	6.64403
pcrB	GBAA0304	lcl|AE017334.2_cds_AAT29390.2_276	4.9249	2.76215
GBAA1558	GBAA1558	lcl|AE017334.2_cds_AAT30656.1_1434	4.91634	2.93678
GBAA3179	GBAA3179	lcl|AE017334.2_cds_AAT32294.1_2859	4.91421	6.38417
panE1	GBAA1884	lcl|AE017334.2_cds_AAT31000.1_1715	4.87744	3.73313
parC	GBAA3656	lcl|AE017334.2_cds_AAT32766.1_3271	4.86229	4.90818
cca	GBAA1559	lcl|AE017334.2_cds_AAT30657.1_1435	4.84614	2.8423
GBAA2174	GBAA2174	lcl|AE017334.2_cds_AAT31292.1_1981	4.83322	6.23243
GBAA3543	GBAA3543	lcl|AE017334.2_cds_AAT32652.1_3173	4.82749	3.82022
GBAA0349	GBAA0349	lcl|AE017334.2_cds_AAT29440.1_319	4.79376	16.0173
vacB	GBAA5334	lcl|AE017334.2_cds_AAT34467.2_4838	4.74591	7.01466
GBAA3595	GBAA3595	lcl|AE017334.2_cds_AAT32705.2_3217	4.72098	104.011
GBAA4725	GBAA4725	lcl|AE017334.2_cds_AAT35432.1_4270	4.7115	3.39441
GBAA0537	GBAA0537	lcl|AE017334.2_cds_AAT29632.2_499	4.66911	1.80025
GBAA4474	GBAA4474	lcl|AE017334.2_cds_AAT33592.1_4037	4.66869	4.14145
dnaK	GBAA4539	lcl|AE017334.2_cds_AAT33660.1_4099	4.66605	4.74714
sspK	GBAA0519	lcl|AE017334.2_cds_AAT29613.1_482	4.65325	4.14483
GBAA0528	GBAA0528	lcl|AE017334.2_cds_AAT29621.1_490	4.64342	5.1025
GBAA5651	GBAA5651	lcl|AE017334.2_cds_AAT34803.1_5128	4.61711	3.0299
GBAA3328	GBAA3328	lcl|AE017334.2_cds_AAT32437.2_2982	4.61561	5.33863
GBAA2002	GBAA2002	lcl|AE017334.2_cds_AAT31124.1_1821	4.5922	4.6735
lon	GBAA4702	lcl|AE017334.2_cds_AAT33825.1_4249	4.55393	3.63779
GBAA4935	GBAA4935	lcl|AE017334.2_cds_AAT34055.1_4466	4.54574	2.42297
gntK	GBAA3428	lcl|AE017334.2_cds_AAT32538.1_3074	4.54558	2.93318
aceB	GBAA1131	lcl|AE017334.2_cds_AAT30225.1_1044	4.53212	4.78035
folE	GBAA1532	lcl|AE017334.2_cds_AAT30630.1_1409	4.5316	3.73953
recO	GBAA4522	lcl|AE017334.2_cds_AAT33643.2_4082	4.51169	4.67649
potA	GBAA1297	lcl|AE017334.2_cds_AAT30386.1_1193	4.50527	13.2933
nrdI	GBAA1369	lcl|AE017334.2_cds_AAT30464.1_1253	4.49286	3.31809
GBAA2376	GBAA2376	lcl|AE017334.2_cds_AAT31495.1_2160	4.48907	6.52899
GBAA0624	GBAA0624	lcl|AE017334.2_cds_AAT29726.1_582	4.48541	2.33947
cls2	GBAA1204	lcl|AE017334.2_cds_AAT30291.1_1107	4.47528	5.61629
GBAA4890	GBAA4890	lcl|AE017334.2_cds_AAT34009.2_4423	4.45108	3.17048
birA	GBAA1560	lcl|AE017334.2_cds_AAT30658.1_1436	4.44187	3.11106
GBAA4321	GBAA4321	lcl|AE017334.2_cds_AAT35419.1_3895	4.43401	2.38477
lonB	GBAA4703	lcl|AE017334.2_cds_AAT33826.1_4250	4.43233	20.0528
GBAA5487	GBAA5487	lcl|AE017334.2_cds_AAT34628.1_4976	4.43176	5.60285
GBAA4577	GBAA4577	lcl|AE017334.2_cds_AAT33697.1_4133	4.39827	4.5265
GBAA0520	GBAA0520	lcl|AE017334.2_cds_AAT29614.1_483	4.38739	4.25774
GBAA1058			4.38578	3.76226
GBAA5650	GBAA5650	lcl|AE017334.2_cds_AAT70166.1_5127	4.3716	3.7755
mutS	GBAA3905	lcl|AE017334.2_cds_AAT33019.1_3492	4.35402	4.10189
GBAA0563	GBAA0563	lcl|AE017334.2_cds_AAT29661.1_524	4.29415	9.05164
GBAA1282	GBAA1282	lcl|AE017334.2_cds_AAT30372.1_1181	4.29352	2.33278
GBAA0350	GBAA0350	lcl|AE017334.2_cds_AAT29441.1_320	4.27287	14.0561
msrA1	GBAA1846	lcl|AE017334.2_cds_AAT30961.1_1682	4.25421	5.14127
norM	GBAA1402	lcl|AE017334.2_cds_AAT30498.1_1284	4.25365	5.09751
GBAA5149	GBAA5149	lcl|AE017334.2_cds_AAT34277.1_4667	4.2459	4.17164
GBAA1040	GBAA1040	lcl|AE017334.2_cds_AAT30142.1_968	4.24081	11.0268
GBAA3178	GBAA3178	lcl|AE017334.2_cds_AAT32293.1_2858	4.22502	6.12517
GBAA1509	GBAA1509	lcl|AE017334.2_cds_AAT35306.1_1386	4.20899	2.41025
GBAA5208	GBAA5208	lcl|AE017334.2_cds_AAT34339.1_4722	4.20206	7.65673
GBAA4523	GBAA4523	lcl|AE017334.2_cds_AAT33644.1_4083	4.19538	4.00359
GBAA2678	GBAA2678	lcl|AE017334.2_cds_AAT31794.1_2430	4.19348	7.3479
crcB1	GBAA5319	lcl|AE017334.2_cds_AAT34452.1_4823	4.17691	8.22191
GBAA0623	GBAA0623	lcl|AE017334.2_cds_AAT29725.1_581	4.17561	2.98967
GBAA4934	GBAA4934	lcl|AE017334.2_cds_AAT34054.1_4465	4.17272	2.50145
GBAA2375	GBAA2375	lcl|AE017334.2_cds_AAT31494.1_2159	4.16112	3.55696
fhs	GBAA2107	lcl|AE017334.2_cds_AAT31223.1_1921	4.15171	4.04071
GBAA1013	GBAA1013	lcl|AE017334.2_cds_AAT30116.1_943	4.1461	4.62876
phoR	GBAA4832	lcl|AE017334.2_cds_AAT33952.1_4368	4.12527	7.40521
pepA	GBAA5155	lcl|AE017334.2_cds_AAT34284.1_4673	4.12462	1.76013
GBAA2925	GBAA2925	lcl|AE017334.2_cds_AAT32042.1_2646	4.12409	3.3382
mnmG	GBAA5733	lcl|AE017334.2_cds_AAT34893.1_5205	4.11977	7.10372
GBAA4992	GBAA4992	lcl|AE017334.2_cds_AAT34118.1_4520	4.11581	7.18532
GBAA4784	GBAA4784	lcl|AE017334.2_cds_AAT33905.1_4321	4.10808	8.85095
ylbF	GBAA4143	lcl|AE017334.2_cds_AAT33265.1_3722	4.09214	4.36308
mecA2	GBAA1510	lcl|AE017334.2_cds_AAT30609.1_1387	4.07474	3.47609
mutY	GBAA0522	lcl|AE017334.2_cds_AAT29616.1_485	4.06815	6.37653
GBAA3180	GBAA3180	lcl|AE017334.2_cds_AAT32295.1_2860	4.06592	2.31257
GBAA2886	GBAA2886	lcl|AE017334.2_cds_AAT32004.2_2612	4.05493	2.21903
GBAA1111	GBAA1111	lcl|AE017334.2_cds_AAT30207.1_1026	4.03526	3.26838
GBAA0037	GBAA0037	lcl|AE017334.2_cds_AAT29116.1_34	4.03427	5.7354
GBAA3865	GBAA3865	lcl|AE017334.2_cds_AAT32978.1_3456	4.0193	6.84469
gerPE	GBAA1145	lcl|AE017334.2_cds_AAT30238.1_1057	4.01339	100.168
hemN	GBAA4542	lcl|AE017334.2_cds_AAT33663.1_4102	4.01267	5.08867
GBAA2437	GBAA2437	lcl|AE017334.2_cds_AAT31553.1_2214	4.0054	12.1781
GBAA5333	GBAA5333	lcl|AE017334.2_cds_AAT34466.1_4837	3.97811	7.68649
disA	GBAA0082	lcl|AE017334.2_cds_AAT29162.1_79	3.97386	6.49305
GBAA1265	GBAA1265	lcl|AE017334.2_cds_AAT30356.1_1164	3.97325	7.5457
GBAA1314	GBAA1314	lcl|AE017334.2_cds_AAT30403.1_1209	3.95294	4.5092
GBAA3956	GBAA3956	lcl|AE017334.2_cds_AAT33070.1_3539	3.94453	10.8525
GBAA5455	GBAA5455	lcl|AE017334.2_cds_AAT34593.2_4953	3.94371	9.56541
phoP	GBAA4833	lcl|AE017334.2_cds_AAT33953.1_4369	3.94352	2.61475
dacA	GBAA0009	lcl|AE017334.2_cds_AAT29089.1_8	3.92563	8.59219
GBAA4503	GBAA4503	lcl|AE017334.2_cds_AAT33622.1_4065	3.92086	2.05301
GBAA4936	GBAA4936	lcl|AE017334.2_cds_AAT34057.1_4467	3.90032	2.12603
spo0F	GBAA5581	lcl|AE017334.2_cds_AAT34726.1_5066	3.87976	2.36359
GBAA2870			3.87546	3.02362
GBAA4629	GBAA4629	lcl|AE017334.2_cds_AAT33752.1_4181	3.87515	2.21264
GBAA5649	GBAA5649	lcl|AE017334.2_cds_AAT34800.1_5126	3.8703	3.86497
GBAA0721	GBAA0721	lcl|AE017334.2_cds_AAT29829.1_675	3.85854	0.459389
mutTA	GBAA5043	lcl|AE017334.2_cds_AAT34166.1_4566	3.8364	1.93035
cysM	GBAA4601	lcl|AE017334.2_cds_AAT33722.1_4155	3.83102	2.60212
GBAA5625	GBAA5625	lcl|AE017334.2_cds_AAT34772.1_5105	3.82622	2.57275
engB	GBAA4701	lcl|AE017334.2_cds_AAT33824.1_4248	3.81912	4.22948
GBAA0007			3.80852	4.59282
GBAA0897	GBAA0897	lcl|AE017334.2_cds_AAT30007.1_837	3.80112	2.35986
GBAA1201	GBAA1201	lcl|AE017334.2_cds_AAT30289.1_1104	3.77844	4.19257
srtB	GBAA4783	lcl|AE017334.2_cds_AAT33904.2_4320	3.75869	4.65507
spoIIM	GBAA4314	lcl|AE017334.2_cds_AAT33434.1_3888	3.75725	3.00442
GBAA1480	GBAA1480	lcl|AE017334.2_cds_AAT30577.1_1358	3.74956	3.18079
GBAA2173	GBAA2173	lcl|AE017334.2_cds_AAT31291.1_1980	3.73193	4.01102
GBAA4543	GBAA4543	lcl|AE017334.2_cds_AAT33664.1_4103	3.73155	5.21849
GBAA0902	GBAA0902	lcl|AE017334.2_cds_AAT30013.1_842	3.71226	4.4049
GBAA1367	GBAA1367	lcl|AE017334.2_cds_AAT30461.1_1251	3.69962	2.18032
GBAA3923	GBAA3923	lcl|AE017334.2_cds_AAT33039.1_3509	3.69806	1.92816
GBAA2718	GBAA2718	lcl|AE017334.2_cds_AAT31833.1_2464	3.67482	2.58464
GBAA0411	GBAA0411	lcl|AE017334.2_cds_AAT29508.1_380	3.67226	2.63239
GBAA3392	GBAA3392	lcl|AE017334.2_cds_AAT32499.1_3042	3.66707	3.31827
GBAA3252	GBAA3252	lcl|AE017334.2_cds_AAT32364.1_2918	3.66521	15.7394
GBAA4600	GBAA4600	lcl|AE017334.2_cds_AAT33721.1_4154	3.64652	2.20557
spoVR	GBAA0767	lcl|AE017334.2_cds_AAT29875.1_717	3.63273	20.3849
def1	GBAA4005	lcl|AE017334.2_cds_AAT33121.1_3587	3.60077	5.26203
GBAA4313	GBAA4313	lcl|AE017334.2_cds_AAT33433.1_3887	3.57838	2.19847
GBAA1174	GBAA1174	lcl|AE017334.2_cds_AAT30263.1_1081	3.57646	1.89145
gapN	GBAA0849	lcl|AE017334.2_cds_AAT29962.1_794	3.57391	2.33325
GBAA5624	GBAA5624	lcl|AE017334.2_cds_AAT34771.1_5104	3.54643	2.9287
GBAA5675	GBAA5675	lcl|AE017334.2_cds_AAT34832.1_5151	3.53288	2.51281
ung	GBAA5648	lcl|AE017334.2_cds_AAT34799.1_5125	3.52954	5.1851
GBAA2867	GBAA2867	lcl|AE017334.2_cds_AAT31986.1_2596	3.50586	4.19032
GBAA1468	GBAA1468	lcl|AE017334.2_cds_AAT30565.2_1350	3.50087	3.0811
lolS	GBAA4318	lcl|AE017334.2_cds_AAT33439.1_3892	3.49606	2.1168
GBAA5628	GBAA5628	lcl|AE017334.2_cds_AAT34777.1_5108	3.49079	3.28251
recN	GBAA4397	lcl|AE017334.2_cds_AAT33516.2_3967	3.48105	2.35046
GBAA2731	GBAA2731	lcl|AE017334.2_cds_AAT31846.1_2473	3.45998	2.64407
GBAA3863	GBAA3863	lcl|AE017334.2_cds_AAT32976.1_3454	3.44374	3.34788
era	GBAA4524	lcl|AE017334.2_cds_AAT33645.1_4084	3.43108	2.34923
GBAA4889	GBAA4889	lcl|AE017334.2_cds_AAT34008.1_4422	3.41615	11.8518
clpX	GBAA4704	lcl|AE017334.2_cds_AAT33827.1_4251	3.40929	4.23391
dnaJ	GBAA4538	lcl|AE017334.2_cds_AAT33659.1_4098	3.39824	3.38213
GBAA4814	GBAA4814	lcl|AE017334.2_cds_AAT33935.1_4350	3.38504	3.79193
GBAA2282	GBAA2282	lcl|AE017334.2_cds_AAT31407.1_2071	3.37104	2.30719
GBAA5457			3.36879	7.82736
GBAA4484	GBAA4484	lcl|AE017334.2_cds_AAT33602.1_4046	3.367	2.71576
GBAA2483	GBAA2483	lcl|AE017334.2_cds_AAT31597.1_2257	3.35745	2.58565
groS	GBAA0266	lcl|AE017334.2_cds_AAT29349.1_244	3.35211	3.18859
nrdE	GBAA1371	lcl|AE017334.2_cds_AAT70128.1_1254	3.34642	3.76136
GBAA3864	GBAA3864	lcl|AE017334.2_cds_AAT32977.1_3455	3.3221	3.20506
GBAA4766	GBAA4766	lcl|AE017334.2_cds_AAT33889.1_4304	3.3179	3.41912
GBAA2020	GBAA2020	lcl|AE017334.2_cds_AAT31142.1_1839	3.29279	3.82227
GBAA4368	GBAA4368	lcl|AE017334.2_cds_AAT33487.1_3939	3.29051	2.59247
GBAA4594	GBAA4594	lcl|AE017334.2_cds_AAT33715.1_4148	3.27633	6.6687
crcB2	GBAA5320	lcl|AE017334.2_cds_AAT34453.1_4824	3.26784	9.86369
GBAA4928	GBAA4928	lcl|AE017334.2_cds_AAT34046.1_4459	3.25376	2.66209
GBAA4233	GBAA4233	lcl|AE017334.2_cds_AAT33350.1_3809	3.24368	1.73722
GBAA3182	GBAA3182	lcl|AE017334.2_cds_AAT32298.1_2862	3.23302	2.385
nrdF	GBAA1372	lcl|AE017334.2_cds_AAT30469.1_1255	3.21292	3.20926
pcrA	GBAA0305	lcl|AE017334.2_cds_AAT29391.1_277	3.20571	4.49954
GBAA1155	GBAA1155	lcl|AE017334.2_cds_AAT30246.1_1065	3.20491	3.72238
fmt	GBAA4004	lcl|AE017334.2_cds_AAT33120.1_3586	3.19184	5.22385
GBAA0236			3.18834	3.24696
GBAA4485	GBAA4485	lcl|AE017334.2_cds_AAT33604.1_4047	3.18439	2.65562
GBAA4588			3.17951	4.17406
GBAA4947	GBAA4947	lcl|AE017334.2_cds_AAT34067.1_4477	3.17452	2.75894
racE1	GBAA0847	lcl|AE017334.2_cds_AAT29960.1_792	3.17154	4.72008
rnhB	GBAA3975	lcl|AE017334.2_cds_AAT33089.1_3557	3.1594	8.09334
hemD	GBAA4695	lcl|AE017334.2_cds_AAT33818.1_4242	3.15096	4.50283
GBAA3452	GBAA3452	lcl|AE017334.2_cds_AAT32560.1_3097	3.14694	3.22327
GBAA1904	GBAA1904	lcl|AE017334.2_cds_AAT31022.1_1732	3.13285	4.00293
GBAA0518	GBAA0518	lcl|AE017334.2_cds_AAT29612.1_481	3.11989	4.15911
ispG	GBAA4502	lcl|AE017334.2_cds_AAT33621.1_4064	3.11532	2.75989
GBAA5056	GBAA5056	lcl|AE017334.2_cds_AAT34180.1_4579	3.10666	2.13092
pepF1	GBAA1206	lcl|AE017334.2_cds_AAT30293.1_1109	3.10369	2.34759
rsmG	GBAA5732	lcl|AE017334.2_cds_AAT34892.1_5204	3.10104	5.49711
GBAA4767	GBAA4767	lcl|AE017334.2_cds_AAT33890.1_4305	3.08285	3.38228
GBAA4970	GBAA4970	lcl|AE017334.2_cds_AAT34092.1_4499	3.07734	4.62884
GBAA4649	GBAA4649	lcl|AE017334.2_cds_AAT33771.1_4200	3.06606	2.95848
GBAA3391	GBAA3391	lcl|AE017334.2_cds_AAT32498.1_3041	3.05697	2.71228
rnhC	GBAA4798	lcl|AE017334.2_cds_AAT33919.1_4334	3.05046	3.04858
GBAA3668	GBAA3668	lcl|AE017334.2_cds_AAT32777.1_3281	3.0301	6.82103
GBAA4319	GBAA4319	lcl|AE017334.2_cds_AAT33440.2_3893	3.00841	2.69794
ruvA	GBAA4651	lcl|AE017334.2_cds_AAT33773.2_4202	2.99336	1.77152
GBAA2057	GBAA2057	lcl|AE017334.2_cds_AAT31173.1_1873	2.99305	7.47406
GBAA3752	GBAA3752	lcl|AE017334.2_cds_AAT32866.1_3357	2.98454	2.82982
GBAA4796	GBAA4796	lcl|AE017334.2_cds_AAT33917.1_4332	2.98164	1.93824
GBAA1960	GBAA1960	lcl|AE017334.2_cds_AAT31081.1_1785	2.95665	2.39983
GBAA4743	GBAA4743	lcl|AE017334.2_cds_AAT33866.1_4284	2.95562	3.05914
GBAA3518	GBAA3518	lcl|AE017334.2_cds_AAT32628.1_3152	2.95144	2.80794
cmk	GBAA1518	lcl|AE017334.2_cds_AAT30616.1_1395	2.94398	4.31852
GBAA4740	GBAA4740	lcl|AE017334.2_cds_AAT33863.1_4281	2.9276	2.71353
folC	GBAA4689	lcl|AE017334.2_cds_AAT33812.1_4236	2.92078	2.94166
sugE1	GBAA4435	lcl|AE017334.2_cds_AAT33553.1_4004	2.91943	3.96278
GBAA4946	GBAA4946	lcl|AE017334.2_cds_AAT34066.1_4476	2.91256	5.15736
GBAA2872	GBAA2872	lcl|AE017334.2_cds_AAT31991.1_2599	2.91008	2.33449
GBAA4905	GBAA4905	lcl|AE017334.2_cds_AAT34025.1_4436	2.89515	2.06427
noc	GBAA5731	lcl|AE017334.2_cds_AAT34891.1_5203	2.8933	4.86613
GBAA5383	GBAA5383	lcl|AE017334.2_cds_AAT34517.1_4886	2.88573	2.9605
GBAA2037	GBAA2037	lcl|AE017334.2_cds_AAT31151.1_1854	2.8845	1.85209
GBAA0517	GBAA0517	lcl|AE017334.2_cds_AAT29611.2_480	2.86743	2.33802
priA	GBAA4006	lcl|AE017334.2_cds_AAT33122.1_3588	2.86551	4.21863
ligA	GBAA0306	lcl|AE017334.2_cds_AAT70114.1_278	2.86512	4.01479
GBAA4860	GBAA4860	lcl|AE017334.2_cds_AAT33978.1_4394	2.86351	2.09591
GBAA2716	GBAA2716	lcl|AE017334.2_cds_AAT31831.1_2462	2.86149	2.84352
GBAA3942	GBAA3942	lcl|AE017334.2_cds_AAT33056.1_3525	2.84819	2.58963
rnmV	GBAA0038	lcl|AE017334.2_cds_AAT29117.1_35	2.83956	3.02238
rlmH	GBAA5708	lcl|AE017334.2_cds_AAT34869.1_5181	2.8388	7.1122
GBAA3091	GBAA3091	lcl|AE017334.2_cds_AAT32208.2_2791	2.83824	5.70244
dtd	GBAA4636	lcl|AE017334.2_cds_AAT33758.1_4187	2.82783	2.91012
pyrG	GBAA5583	lcl|AE017334.2_cds_AAT34728.1_5068	2.82358	3.52766
GBAA3072	GBAA3072	lcl|AE017334.2_cds_AAT32188.1_2775	2.82313	2.30779
GBAA1902	GBAA1902	lcl|AE017334.2_cds_AAT31020.1_1730	2.81923	5.12776
GBAA1152	GBAA1152	lcl|AE017334.2_cds_AAT30243.2_1062	2.81798	5.51482
GBAA0307	GBAA0307	lcl|AE017334.2_cds_AAT29394.1_279	2.8164	3.88272
GBAA0030	GBAA0030	lcl|AE017334.2_cds_AAT29110.2_28	2.81016	2.04737
GBAA4328	GBAA4328	lcl|AE017334.2_cds_AAT33450.1_3902	2.80937	1.90225
pgsA	GBAA3917	lcl|AE017334.2_cds_AAT33033.1_3503	2.80834	3.37203
GBAA5001	GBAA5001	lcl|AE017334.2_cds_AAT34127.1_4529	2.7895	2.55389
GBAA2983	GBAA2983	lcl|AE017334.2_cds_AAT32101.1_2699	2.7876	3.73035
GBAA1774	GBAA1774	lcl|AE017334.2_cds_AAT30888.1_1618	2.78231	5.62185
GBAA3336	GBAA3336	lcl|AE017334.2_cds_AAT32446.1_2987	2.77751	2.00202
GBAA1312	GBAA1312	lcl|AE017334.2_cds_AAT30401.1_1207	2.76481	2.31061
GBAA5453	GBAA5453	lcl|AE017334.2_cds_AAT34591.1_4951	2.76456	21.8392
GBAA2988	GBAA2988	lcl|AE017334.2_cds_AAT32106.1_2702	2.75618	3.0301
cinA	GBAA3916	lcl|AE017334.2_cds_AAT33032.1_3502	2.74452	3.58438
sigA	GBAA4515	lcl|AE017334.2_cds_AAT33635.1_4076	2.72074	4.8204
speA	GBAA4172	lcl|AE017334.2_cds_AAT33294.1_3751	2.70027	3.10284
GBAA5384	GBAA5384	lcl|AE017334.2_cds_AAT34518.1_4887	2.69568	2.59359
GBAA4628	GBAA4628	lcl|AE017334.2_cds_AAT33751.1_4180	2.68899	2.03105
thiD2	GBAA5663	lcl|AE017334.2_cds_AAT34817.1_5139	2.68634	2.17131
GBAA0715	GBAA0715	lcl|AE017334.2_cds_AAT29821.1_669	2.6783	2.11972
GBAA5107	GBAA5107	lcl|AE017334.2_cds_AAT34233.2_4625	2.67805	2.93469
sun	GBAA4003	lcl|AE017334.2_cds_AAT33118.1_3585	2.67442	4.18905
GBAA3919	GBAA3919	lcl|AE017334.2_cds_AAT33035.1_3505	2.66542	1.85692
aceA	GBAA1132	lcl|AE017334.2_cds_AAT30226.1_1045	2.6616	2.89153
GBAA3918	GBAA3918	lcl|AE017334.2_cds_AAT33034.1_3504	2.65591	2.26131
GBAA4900	GBAA4900	lcl|AE017334.2_cds_AAT34018.1_4432	2.64458	3.20009
coaBC	GBAA4007	lcl|AE017334.2_cds_AAT33124.1_3589	2.63647	4.777
GBAA1214	GBAA1214	lcl|AE017334.2_cds_ACN55068.1_1117	2.63207	3.51704
GBAA2179			2.6287	2.90629
GBAA1212	GBAA1212	lcl|AE017334.2_cds_AAT30298.1_1115	2.62624	4.19402
GBAA3976	GBAA3976	lcl|AE017334.2_cds_AAT33090.1_3558	2.61656	4.78311
GBAA4519	GBAA4519	lcl|AE017334.2_cds_AAT33639.2_4079	2.61167	3.745
GBAA5002	GBAA5002	lcl|AE017334.2_cds_AAT34128.1_4530	2.60414	2.7591
GBAA4434	GBAA4434	lcl|AE017334.2_cds_AAT33552.1_4003	2.60332	2.60708
topB2	GBAA1905	lcl|AE017334.2_cds_AAT31023.1_1733	2.60042	3.00092
GBAA5185	GBAA5185	lcl|AE017334.2_cds_AAT34315.1_4700	2.59445	2.56523
GBAA4196	GBAA4196	lcl|AE017334.2_cds_AAT33315.1_3773	2.59062	2.096
mutM	GBAA4830	lcl|AE017334.2_cds_AAT33950.1_4366	2.58911	1.95219
GBAA5393	GBAA5393	lcl|AE017334.2_cds_AAT34528.1_4896	2.58629	4.00862
GBAA3223	GBAA3223	lcl|AE017334.2_cds_AAT32338.1_2899	2.57721	2.65758
ppnK1	GBAA1213	lcl|AE017334.2_cds_AAT30299.1_1116	2.57065	3.72001
GBAA2290	GBAA2290	lcl|AE017334.2_cds_AAT31414.1_2078	2.56975	1.81309
ftsK	GBAA3930	lcl|AE017334.2_cds_AAT33046.1_3513	2.5653	3.07207
GBAA1479	GBAA1479	lcl|AE017334.2_cds_AAT30576.1_1357	2.56302	2.68209
GBAA0380	GBAA0380	lcl|AE017334.2_cds_AAT29475.1_349	2.56085	1.88154
ruvB	GBAA4650	lcl|AE017334.2_cds_AAT33772.1_4201	2.55982	2.87286
GBAA0653	GBAA0653	lcl|AE017334.2_cds_AAT29757.2_610	2.55481	2.25878
ftsH	GBAA0064	lcl|AE017334.2_cds_AAT29142.1_61	2.54625	2.04902
trmB	GBAA4950	lcl|AE017334.2_cds_AAT34070.1_4480	2.54603	2.72813
GBAA4520	GBAA4520	lcl|AE017334.2_cds_AAT35427.1_4080	2.54396	2.7057
GBAA4311	GBAA4311	lcl|AE017334.2_cds_AAT33431.2_3885	2.5407	2.33454
GBAA1211	GBAA1211	lcl|AE017334.2_cds_AAT30297.1_1114	2.5392	4.00624
GBAA1903	GBAA1903	lcl|AE017334.2_cds_AAT31021.1_1731	2.53414	2.66612
GBAA2985			2.52972	2.78958
polC	GBAA3955	lcl|AE017334.2_cds_AAT33069.1_3538	2.52631	4.1928
GBAA4884	GBAA4884	lcl|AE017334.2_cds_AAT34002.1_4417	2.51722	1.83369
GBAA4829	GBAA4829	lcl|AE017334.2_cds_AAT33949.1_4365	2.51367	2.31919
GBAA1038	GBAA1038	lcl|AE017334.2_cds_AAT30140.1_966	2.50517	4.69741
rlmN	GBAA4002	lcl|AE017334.2_cds_AAT33117.1_3584	2.49788	3.05592
coaX	GBAA0065	lcl|AE017334.2_cds_AAT29143.2_62	2.48544	2.12563
GBAA4054	GBAA4054	lcl|AE017334.2_cds_AAT33171.1_3635	2.47494	2.42233
polA	GBAA4831	lcl|AE017334.2_cds_AAT33951.2_4367	2.47428	2.11588
GBAA4923	GBAA4923	lcl|AE017334.2_cds_AAT34041.1_4454	2.46756	3.06409
GBAA5632	GBAA5632	lcl|AE017334.2_cds_AAT34782.2_5111	2.46667	2.68761
GBAA4521	GBAA4521	lcl|AE017334.2_cds_AAT33642.1_4081	2.46627	2.42086
potB	GBAA1298	lcl|AE017334.2_cds_AAT30388.1_1194	2.46625	7.33291
GBAA2839	GBAA2839	lcl|AE017334.2_cds_AAT31957.1_2573	2.45127	2.54766
GBAA5713	GBAA5713	lcl|AE017334.2_cds_AAT34874.1_5186	2.4485	2.3071
GBAA1114	GBAA1114	lcl|AE017334.2_cds_AAT30210.2_1029	2.44645	2.51495
recG	GBAA3993	lcl|AE017334.2_cds_AAT35402.1_3575	2.44628	3.188
GBAA2717	GBAA2717	lcl|AE017334.2_cds_AAT31832.1_2463	2.44424	2.09741
GBAA4427	GBAA4427	lcl|AE017334.2_cds_AAT33544.1_3996	2.43733	2.38026
GBAA1112	GBAA1112	lcl|AE017334.2_cds_AAT30208.1_1027	2.43407	2.14427
GBAA0244	GBAA0244	lcl|AE017334.2_cds_AAT29324.1_223	2.43179	2.02266
GBAA2840	GBAA2840	lcl|AE017334.2_cds_AAT31958.1_2574	2.42992	2.24284
GBAA1313	GBAA1313	lcl|AE017334.2_cds_AAT30402.1_1208	2.429	2.11204
GBAA1979	GBAA1979	lcl|AE017334.2_cds_AAT31098.1_1800	2.42805	2.92141
GBAA4640	GBAA4640	lcl|AE017334.2_cds_AAT33762.1_4191	2.4235	3.15529
GBAA3009	GBAA3009	lcl|AE017334.2_cds_AAT32128.1_2722	2.42122	4.49815
GBAA0821	GBAA0821	lcl|AE017334.2_cds_AAT29934.1_768	2.42014	2.00678
dxr1	GBAA3409	lcl|AE017334.2_cds_AAT32518.1_3055	2.4196	2.48828
GBAA5145	GBAA5145	lcl|AE017334.2_cds_AAT34274.1_4663	2.41871	2.34907
GBAA0183	GBAA0183	lcl|AE017334.2_cds_AAT29266.1_173	2.40821	2.48161
hfq	GBAA3842	lcl|AE017334.2_cds_AAT32953.1_3434	2.40802	1.71752
asbA	GBAA1981	lcl|AE017334.2_cds_AAT31100.1_1802	2.40557	2.26059
GBAA2166	GBAA2166	lcl|AE017334.2_cds_AAT31284.1_1975	2.40491	2.1739
GBAA5710	GBAA5710	lcl|AE017334.2_cds_AAT34871.1_5183	2.40111	3.27556
thiI	GBAA4899	lcl|AE017334.2_cds_AAT34017.2_4431	2.39345	2.84101
groL	GBAA0267	lcl|AE017334.2_cds_AAT29351.1_245	2.38124	2.6277
fbp1	GBAA5195	lcl|AE017334.2_cds_AAT34326.1_4710	2.37476	2.63158
GBAA4943	GBAA4943	lcl|AE017334.2_cds_AAT34063.1_4473	2.36972	2.55129
GBAA0276	GBAA0276	lcl|AE017334.2_cds_AAT29360.1_253	2.3627	3.28297
GBAA1113	GBAA1113	lcl|AE017334.2_cds_AAT30209.1_1028	2.35713	2.14379
coaE	GBAA4828	lcl|AE017334.2_cds_AAT33948.1_4364	2.34869	2.22076
mntR	GBAA4428	lcl|AE017334.2_cds_AAT33545.1_3997	2.34428	2.15355
GBAA4795	GBAA4795	lcl|AE017334.2_cds_AAT33916.1_4331	2.34175	3.7346
GBAA3071	GBAA3071	lcl|AE017334.2_cds_AAT32187.1_2774	2.34085	3.05175
GBAA5709	GBAA5709	lcl|AE017334.2_cds_AAT34870.1_5182	2.33662	7.35698
GBAA5711	GBAA5711	lcl|AE017334.2_cds_AAT34872.1_5184	2.33062	2.8798
GBAA3335	GBAA3335	lcl|AE017334.2_cds_AAT70142.1_2986	2.32918	1.83364
GBAA5225	GBAA5225	lcl|AE017334.2_cds_AAT34354.1_4736	2.32792	1.97584
GBAA3070	GBAA3070	lcl|AE017334.2_cds_AAT32186.1_2773	2.32012	2.2053
GBAA5414	GBAA5414	lcl|AE017334.2_cds_AAT34551.1_4914	2.3201	2.56184
GBAA1588	GBAA1588	lcl|AE017334.2_cds_AAT30687.1_1463	2.31991	4.5127
typA	GBAA4166	lcl|AE017334.2_cds_AAT33288.1_3745	2.31903	1.75668
GBAA0875	GBAA0875	lcl|AE017334.2_cds_AAT29986.1_816	2.31765	2.51602
pta	GBAA5636	lcl|AE017334.2_cds_AAT34786.1_5115	2.31712	2.0566
ald2	GBAA4873	lcl|AE017334.2_cds_AAT33990.1_4407	2.31612	1.94272
GBAA5712	GBAA5712	lcl|AE017334.2_cds_AAT34873.1_5185	2.31504	2.72323
GBAA3802	GBAA3802	lcl|AE017334.2_cds_AAT32910.1_3398	2.30042	3.96847
GBAA5582	GBAA5582	lcl|AE017334.2_cds_AAT34727.1_5067	2.29372	1.96156
GBAA4981	GBAA4981	lcl|AE017334.2_cds_AAT34104.1_4509	2.26693	2.13999
sipS2	GBAA3977	lcl|AE017334.2_cds_AAT33091.1_3559	2.25691	3.77404
cls1	GBAA0625	lcl|AE017334.2_cds_AAT29728.1_583	2.24706	0.565322
GBAA2386	GBAA2386	lcl|AE017334.2_cds_ACN55054.1_2169	2.24476	3.35253
mutS2	GBAA4794	lcl|AE017334.2_cds_AAT33915.1_4330	2.24398	3.73988
GBAA0815	GBAA0815	lcl|AE017334.2_cds_AAT29927.2_762	2.23141	2.23409
glmU	GBAA0048	lcl|AE017334.2_cds_AAT29126.1_45	2.23068	2.15118
GBAA4142	GBAA4142	lcl|AE017334.2_cds_AAT35409.1_3721	2.22694	2.46411
GBAA5458	GBAA5458	lcl|AE017334.2_cds_AAT34596.1_4954	2.22195	3.97187
GBAA1550	GBAA1550	lcl|AE017334.2_cds_AAT30647.1_1426	2.21677	3.37886
relA	GBAA4637	lcl|AE017334.2_cds_AAT33759.1_4188	2.21653	2.17505
GBAA4665	GBAA4665	lcl|AE017334.2_cds_AAT33787.1_4214	2.21094	2.80659
prs	GBAA0049	lcl|AE017334.2_cds_AAT29127.1_46	2.20909	2.3722
GBAA4958	GBAA4958	lcl|AE017334.2_cds_ACN55070.1_4487	2.20363	3.0852
GBAA3910	GBAA3910	lcl|AE017334.2_cds_AAT33025.1_3497	2.19641	2.23937
GBAA2198	GBAA2198	lcl|AE017334.2_cds_AAT31315.2_1999	2.18331	1.76225
GBAA3913	GBAA3913	lcl|AE017334.2_cds_AAT33028.1_3500	2.17433	3.52309
yycG	GBAA5714	lcl|AE017334.2_cds_AAT34875.1_5187	2.16205	1.93115
GBAA4195	GBAA4195	lcl|AE017334.2_cds_AAT33314.1_3772	2.15819	2.75609
ecsC	GBAA1050	lcl|AE017334.2_cds_AAT30150.1_977	2.14498	1.83305
GBAA3909	GBAA3909	lcl|AE017334.2_cds_AAT33024.1_3496	2.14394	2.11729
dnaI	GBAA4822	lcl|AE017334.2_cds_AAT33943.1_4358	2.12977	4.47821
GBAA5595			2.12559	0.419398
GBAA1783	GBAA1783	lcl|AE017334.2_cds_AAT30897.1_1627	2.12455	3.6624
sspB	GBAA4898	lcl|AE017334.2_cds_AAT34016.1_4430	2.12297	2.60376
GBAA4613	GBAA4613	lcl|AE017334.2_cds_AAT33735.1_4167	2.12192	1.69161
GBAA4282	GBAA4282	lcl|AE017334.2_cds_AAT35415.1_3857	2.11807	2.24646
sigF	GBAA4294	lcl|AE017334.2_cds_AAT33412.1_3868	2.11754	2.09266
GBAA5707	GBAA5707	lcl|AE017334.2_cds_AAT34868.1_5180	2.11732	8.36176
GBAA4610	GBAA4610	lcl|AE017334.2_cds_AAT33731.1_4164	2.11203	2.86729
GBAA1956	GBAA1956	lcl|AE017334.2_cds_AAT31076.1_1781	2.09912	6.02833
GBAA4535	GBAA4535	lcl|AE017334.2_cds_AAT33656.1_4095	2.09857	2.67423
queA	GBAA4648	lcl|AE017334.2_cds_AAT33770.1_4199	2.09702	2.72146
GBAA3707	GBAA3707	lcl|AE017334.2_cds_AAT32815.1_3320	2.09519	2.50515
GBAA4387	GBAA4387	lcl|AE017334.2_cds_AAT33506.1_3958	2.08996	2.52528
GBAA4518	GBAA4518	lcl|AE017334.2_cds_AAT33637.1_4078	2.07922	2.26981
GBAA4957	GBAA4957	lcl|AE017334.2_cds_AAT34078.2_4486	2.07664	3.03558
GBAA4178	GBAA4178	lcl|AE017334.2_cds_AAT33300.1_3757	2.07432	0.448732
GBAA5419	GBAA5419	lcl|AE017334.2_cds_AAT34555.1_4918	2.07219	2.51757
GBAA3848	GBAA3848	lcl|AE017334.2_cds_AAT32959.1_3440	2.06501	0.312257
prmA	GBAA4537	lcl|AE017334.2_cds_AAT33658.1_4097	2.06447	2.78016
GBAA4310	GBAA4310	lcl|AE017334.2_cds_AAT33430.1_3884	2.05967	4.59985
GBAA4848	GBAA4848	lcl|AE017334.2_cds_AAT33967.1_4384	2.05482	2.03989
GBAA0031	GBAA0031	lcl|AE017334.2_cds_AAT29111.1_29	2.05001	2.34487
GBAA1353	GBAA1353	lcl|AE017334.2_cds_AAT30449.1_1239	2.04781	2.09436
GBAA3700	GBAA3700	lcl|AE017334.2_cds_AAT32808.1_3313	2.03887	2.10083
GBAA4192	GBAA4192	lcl|AE017334.2_cds_AAT70152.1_3769	2.02886	2.20145
GBAA0595	GBAA0595	lcl|AE017334.2_cds_AAT29696.1_555	2.02507	3.42575
GBAA4847	GBAA4847	lcl|AE017334.2_cds_AAT33966.2_4383	2.01802	2.14383
hslO	GBAA0066	lcl|AE017334.2_cds_AAT29144.1_63	2.01691	2.17059
GBAA1606	GBAA1606	lcl|AE017334.2_cds_AAT30704.1_1480	2.01126	2.16142
GBAA4430	GBAA4430	lcl|AE017334.2_cds_AAT33547.1_3999	2.00947	2.66606
GBAA5385	GBAA5385	lcl|AE017334.2_cds_AAT34519.1_4888	1.99791	2.08293
GBAA0251	GBAA0251	lcl|AE017334.2_cds_AAT29332.1_229	1.97122	4.17578
GBAA0379	GBAA0379	lcl|AE017334.2_cds_AAT29474.1_348	1.96533	2.22254
GBAA2199	GBAA2199	lcl|AE017334.2_cds_AAT31316.1_2000	1.96398	1.81174
GBAA0033	GBAA0033	lcl|AE017334.2_cds_AAT29113.1_31	1.96291	2.53454
GBAA0615	GBAA0615	lcl|AE017334.2_cds_AAT29716.1_573	1.95954	2.71325
GBAA0848	GBAA0848	lcl|AE017334.2_cds_AAT29961.1_793	1.95628	3.26909
rsmA	GBAA0039	lcl|AE017334.2_cds_AAT29118.1_36	1.95446	3.132
lysS	GBAA0076	lcl|AE017334.2_cds_AAT29154.1_73	1.95203	2.24331
asbB	GBAA1982	lcl|AE017334.2_cds_AAT31101.2_1803	1.94401	3.14798
gyrA	GBAA0006	lcl|AE017334.2_cds_AAT29084.1_6	1.93911	2.25584
GBAA2715	GBAA2715	lcl|AE017334.2_cds_AAT31830.1_2461	1.93303	2.22423
prkC	GBAA4000	lcl|AE017334.2_cds_AAT33115.2_3582	1.92695	2.17439
rasP	GBAA3958	lcl|AE017334.2_cds_AAT33072.1_3541	1.9177	2.35213
GBAA1782	GBAA1782	lcl|AE017334.2_cds_AAT30896.1_1626	1.91731	2.79112
gltX	GBAA0086	lcl|AE017334.2_cds_AAT29166.1_83	1.91359	2.22161
GBAA5196	GBAA5196	lcl|AE017334.2_cds_AAT34327.1_4711	1.88754	1.95868
pth	GBAA0050	lcl|AE017334.2_cds_AAT29128.1_47	1.88016	3.37844
GBAA3740	GBAA3740	lcl|AE017334.2_cds_AAT32853.1_3346	1.87665	1.89595
gyrB	GBAA0005	lcl|AE017334.2_cds_AAT29083.1_5	1.87654	2.24883
GBAA4959	GBAA4959	lcl|AE017334.2_cds_AAT34080.1_4488	1.86765	1.95987
hemC	GBAA4696	lcl|AE017334.2_cds_AAT33819.1_4243	1.83986	2.54094
spoVS2	GBAA3912	lcl|AE017334.2_cds_AAT33027.1_3499	1.83292	2.50369
6S			1.83151	2.61667
GBAA4001	GBAA4001	lcl|AE017334.2_cds_AAT33116.1_3583	1.82462	2.33121
yugI	GBAA5132	lcl|AE017334.2_cds_AAT34261.1_4650	1.82417	0.577294
GBAA3497	GBAA3497	lcl|AE017334.2_cds_AAT32607.1_3133	1.8197	0.215277
yqiS	GBAA4388	lcl|AE017334.2_cds_AAT33507.1_3959	1.81226	2.25741
GBAA0245			1.79113	1.74561
GBAA1587	GBAA1587	lcl|AE017334.2_cds_AAT30686.1_1462	1.78762	1.697
prmC	GBAA5571	lcl|AE017334.2_cds_AAT34714.1_5057	1.77919	4.79987
GBAA4624	GBAA4624	lcl|AE017334.2_cds_AAT33747.1_4176	1.77763	1.7523
cshA	GBAA0247	lcl|AE017334.2_cds_AAT29328.1_225	1.7192	3.36711
GBAA0414	GBAA0414	lcl|AE017334.2_cds_AAT29513.1_382	0.623696	0.267882
GBAA4407	GBAA4407	lcl|AE017334.2_cds_AAT33525.1_3976	0.599295	0.462181
pheS	GBAA4804	lcl|AE017334.2_cds_AAT33924.1_4340	0.59735	0.464633
dapA2	GBAA3935	lcl|AE017334.2_cds_AAT33050.1_3518	0.593816	0.598435
gtaB	GBAA5152	lcl|AE017334.2_cds_AAT34280.1_4670	0.593357	0.40204
tRNA-Ser	tRNA-Ser	tRNA-Ser	0.592331	0.442482
tRNA-Phe	tRNA-Phe	tRNA-Phe	0.589626	0.454993
GBAA1450	GBAA1450	lcl|AE017334.2_cds_AAT30549.1_1333	0.585302	0.206486
accC	GBAA4408	lcl|AE017334.2_cds_AAT33526.1_3977	0.584928	0.436352
GBAA3366	GBAA3366	lcl|AE017334.2_cds_AAT32474.2_3016	0.584887	0.508168
dapG2	GBAA3936	lcl|AE017334.2_cds_AAT33051.1_3519	0.583133	0.534937
GBAA5481	GBAA5481	lcl|AE017334.2_cds_AAT34622.1_4970	0.579883	0.087854
ndk	GBAA1536	lcl|AE017334.2_cds_AAT30634.1_1413	0.576062	0.417379
GBAA4315	GBAA4315	lcl|AE017334.2_cds_AAT33436.2_3889	0.575944	0.477084
tuf	GBAA0108	lcl|AE017334.2_cds_AAT29188.1_104	0.575309	0.566704
fumA	GBAA0423	lcl|AE017334.2_cds_AAT29523.1_391	0.573861	0.501985
phbB	GBAA1330	lcl|AE017334.2_cds_AAT30420.1_1222	0.572549	0.190144
GBAA1006	GBAA1006	lcl|AE017334.2_cds_AAT30109.1_936	0.572177	0.544541
resC	GBAA1496	lcl|AE017334.2_cds_AAT30594.1_1374	0.57208	0.283072
GBAA5200	GBAA5200	lcl|AE017334.2_cds_AAT34331.1_4714	0.569276	0.588364
GBAA1471	GBAA1471	lcl|AE017334.2_cds_AAT30568.1_1353	0.568685	0.418221
GBAA5163	GBAA5163	lcl|AE017334.2_cds_AAT34293.1_4680	0.567676	0.404344
GBAA5474			0.564625	0.365727
GBAA1182	GBAA1182	lcl|AE017334.2_cds_AAT30270.2_1087	0.562185	0.545428
GBAA0783	GBAA0783	lcl|AE017334.2_cds_AAT29894.1_731	0.560103	0.286102
cspE	GBAA2422	lcl|AE017334.2_cds_AAT31539.1_2202	0.558148	0.505578
GBAA5435	GBAA5435	lcl|AE017334.2_cds_AAT34572.2_4933	0.55807	0.209302
cspB2	GBAA3594	lcl|AE017334.2_cds_AAT32704.1_3216	0.556722	0.585821
qcrC	GBAA1546	lcl|AE017334.2_cds_AAT30643.1_1422	0.556137	0.372137
GBAA3792	GBAA3792	lcl|AE017334.2_cds_AAT32902.1_3390	0.554599	0.558299
GBAA4300	GBAA4300	lcl|AE017334.2_cds_AAT33420.1_3874	0.553324	0.31622
hemY1	GBAA1072	lcl|AE017334.2_cds_AAT30172.1_994	0.552994	0.320366
GBAA2944	GBAA2944	lcl|AE017334.2_cds_AAT32060.1_2665	0.552654	0.430578
purB	GBAA0290	lcl|AE017334.2_cds_AAT29377.1_263	0.552072	0.41365
GBAA1727	GBAA1727	lcl|AE017334.2_cds_AAT30842.1_1580	0.551961	0.233467
GBAA5161			0.548737	0.372712
GBAA3458	GBAA3458	lcl|AE017334.2_cds_AAT32566.1_3103	0.547813	0.447811
GBAA1308	GBAA1308	lcl|AE017334.2_cds_AAT30397.1_1203	0.547066	0.511271
GBAA1666	GBAA1666	lcl|AE017334.2_cds_AAT30777.1_1535	0.547025	0.342372
hemH1	GBAA1071	lcl|AE017334.2_cds_AAT30171.1_993	0.542151	0.442682
GBAA4455	GBAA4455	lcl|AE017334.2_cds_AAT33574.1_4021	0.541634	0.245596
qoxD	GBAA0700	lcl|AE017334.2_cds_AAT29805.1_655	0.541429	0.43515
GBAA3478	GBAA3478	lcl|AE017334.2_cds_AAT32589.1_3119	0.54003	0.123803
pdxS	GBAA0010	lcl|AE017334.2_cds_AAT29090.1_9	0.538462	0.551233
GBAA4203	GBAA4203	lcl|AE017334.2_cds_AAT33322.1_3780	0.536375	0.447754
GBAA1448	GBAA1448	lcl|AE017334.2_cds_AAT30547.1_1331	0.535311	0.305022
rplN	GBAA0120	lcl|AE017334.2_cds_AAT29200.1_116	0.534242	0.617043
GBAA5146	GBAA5146	lcl|AE017334.2_cds_AAT35454.1_4664	0.53317	0.37458
GBAA1243	GBAA1243	lcl|AE017334.2_cds_AAT30332.1_1142	0.531536	0.479648
asd2	GBAA3937	lcl|AE017334.2_cds_AAT33052.1_3520	0.531291	0.405729
glcD	GBAA1309	lcl|AE017334.2_cds_AAT30398.1_1204	0.531205	0.440115
GBAA4212	GBAA4212	lcl|AE017334.2_cds_AAT33329.1_3788	0.531123	0.450032
GBAA1672	GBAA1672	lcl|AE017334.2_cds_AAT30784.1_1540	0.530701	0.381035
GBAA2235	GBAA2235	lcl|AE017334.2_cds_AAT31355.1_2032	0.530121	0.371825
GBAA1005	GBAA1005	lcl|AE017334.2_cds_AAT30108.2_935	0.529833	0.561475
GBAA4836	GBAA4836	lcl|AE017334.2_cds_AAT33955.1_4372	0.528174	0.321426
GBAA2191	GBAA2191	lcl|AE017334.2_cds_AAT31307.1_1995	0.527892	0.579501
GBAA1598	GBAA1598	lcl|AE017334.2_cds_AAT30697.1_1473	0.526002	0.505371
GBAA2947	GBAA2947	lcl|AE017334.2_cds_AAT32063.1_2668	0.524868	0.48756
GBAA4148	GBAA4148	lcl|AE017334.2_cds_AAT33270.1_3727	0.522621	0.415421
deoC	GBAA1892	lcl|AE017334.2_cds_AAT31011.1_1720	0.522056	0.412728
GBAA2243	GBAA2243	lcl|AE017334.2_cds_AAT31365.1_2040	0.52006	0.141829
GBAA2021	GBAA2021	lcl|AE017334.2_cds_AAT31143.1_1840	0.51887	0.301166
GBAA4322	GBAA4322	lcl|AE017334.2_cds_AAT33444.1_3896	0.518481	0.244095
GBAA1328	GBAA1328	lcl|AE017334.2_cds_AAT30418.1_1220	0.515994	0.163168
GBAA2899	GBAA2899	lcl|AE017334.2_cds_AAT32016.1_2624	0.514901	0.425628
GBAA5695	GBAA5695	lcl|AE017334.2_cds_AAT34854.1_5168	0.514456	0.363931
GBAA4425	GBAA4425	lcl|AE017334.2_cds_AAT33542.2_3994	0.511131	0.36991
rplX	GBAA0121	lcl|AE017334.2_cds_AAT29201.1_117	0.510878	0.61333
GBAA5555	GBAA5555	lcl|AE017334.2_cds_AAT34699.1_5042	0.510169	0.215094
trpS	GBAA1188	lcl|AE017334.2_cds_AAT30276.1_1093	0.50929	0.333609
GBAA3200	GBAA3200	lcl|AE017334.2_cds_AAT32316.2_2880	0.509182	0.247716
GBAA4211	GBAA4211	lcl|AE017334.2_cds_AAT33328.1_3787	0.504618	0.493374
GBAA0871	GBAA0871	lcl|AE017334.2_cds_AAT29983.1_813	0.504466	0.291841
GBAA3105	GBAA3105	lcl|AE017334.2_cds_AAT32221.1_2803	0.503988	0.280302
rpsH	GBAA0124	lcl|AE017334.2_cds_AAT29204.1_120	0.502536	0.570607
GBAA3899	GBAA3899	lcl|AE017334.2_cds_AAT33012.1_3486	0.501489	0.400777
hemE	GBAA1070	lcl|AE017334.2_cds_AAT30170.2_992	0.500607	0.265137
GBAA1326	GBAA1326	lcl|AE017334.2_cds_AAT30415.1_1218	0.499355	0.404318
GBAA0486	GBAA0486	lcl|AE017334.2_cds_AAT29580.2_451	0.498602	0.313709
GBAA0195	GBAA0195	lcl|AE017334.2_cds_AAT29277.1_184	0.497729	0.387541
GBAA1043	GBAA1043	lcl|AE017334.2_cds_AAT35289.1_970	0.497683	0.496581
rplO	GBAA0129	lcl|AE017334.2_cds_AAT29209.1_125	0.49695	0.546529
GBAA1191	GBAA1191	lcl|AE017334.2_cds_AAT70124.1_1095	0.492253	0.16561
GBAA2061	GBAA2061	lcl|AE017334.2_cds_AAT31177.1_1877	0.491352	0.227763
rplE	GBAA0122	lcl|AE017334.2_cds_AAT29202.1_118	0.490889	0.574963
GBAA4481	GBAA4481	lcl|AE017334.2_cds_AAT33599.1_4044	0.489588	0.370243
GBAA5061	GBAA5061	lcl|AE017334.2_cds_AAT34186.1_4584	0.489058	0.342305
hscC	GBAA3202	lcl|AE017334.2_cds_AAT32318.1_2882	0.488919	0.186491
rplR	GBAA0126	lcl|AE017334.2_cds_AAT29206.1_122	0.487957	0.512469
GBAA0705	GBAA0705	lcl|AE017334.2_cds_AAT29810.1_660	0.487253	0.367381
rpsZ	GBAA0123	lcl|AE017334.2_cds_AAT29203.2_119	0.484638	0.543906
rocA	GBAA0309	lcl|AE017334.2_cds_AAT29396.1_281	0.484407	0.373798
GBAA1818	GBAA1818	lcl|AE017334.2_cds_AAT30930.2_1657	0.483874	0.423051
rplF	GBAA0125	lcl|AE017334.2_cds_AAT29205.1_121	0.482752	0.564828
secY1	GBAA0130	lcl|AE017334.2_cds_AAT29210.2_126	0.482738	0.576853
GBAA1661			0.482508	0.396348
GBAA2258	GBAA2258	lcl|AE017334.2_cds_AAT31378.1_2054	0.481094	0.221661
rnhA	GBAA1623	lcl|AE017334.2_cds_AAT30732.1_1494	0.479586	0.137599
GBAA0428	GBAA0428	lcl|AE017334.2_cds_AAT35262.1_395	0.479177	0.377367
rpsE	GBAA0127	lcl|AE017334.2_cds_AAT29207.1_123	0.479068	0.500414
GBAA2006	GBAA2006	lcl|AE017334.2_cds_AAT31128.1_1825	0.478204	0.203732
gerKC	GBAA0633	lcl|AE017334.2_cds_AAT29736.1_591	0.478005	0.413918
rpmD	GBAA0128	lcl|AE017334.2_cds_AAT29208.1_124	0.477027	0.515496
GBAA1529	GBAA1529	lcl|AE017334.2_cds_AAT30627.1_1406	0.475893	0.170015
GBAA3846	GBAA3846	lcl|AE017334.2_cds_AAT32957.1_3438	0.475429	0.353349
rplQ	GBAA0138	lcl|AE017334.2_cds_AAT29218.1_134	0.474469	0.566706
rpsK	GBAA0136	lcl|AE017334.2_cds_AAT29216.1_132	0.474065	0.568897
cstA	GBAA5666	lcl|AE017334.2_cds_AAT70167.1_5142	0.473604	0.213677
GBAA2129	GBAA2129	lcl|AE017334.2_cds_AAT31247.1_1942	0.472428	0.173366
GBAA1660	GBAA1660	lcl|AE017334.2_cds_AAT30770.1_1530	0.472419	0.450916
GBAA1488	GBAA1488	lcl|AE017334.2_cds_AAT30586.1_1366	0.472282	0.143248
GBAA3108	GBAA3108	lcl|AE017334.2_cds_AAT32223.1_2805	0.470153	0.168787
GBAA4599	GBAA4599	lcl|AE017334.2_cds_AAT33720.1_4153	0.469688	0.435126
GBAA5181	GBAA5181	lcl|AE017334.2_cds_AAT34311.1_4696	0.469306	0.36348
GBAA1671	GBAA1671	lcl|AE017334.2_cds_AAT30783.1_1539	0.469211	0.298668
GBAA0693	GBAA0693	lcl|AE017334.2_cds_AAT29798.1_648	0.466741	0.290883
plsY3	GBAA3665	lcl|AE017334.2_cds_AAT32774.1_3278	0.466454	0.463045
aspS1	GBAA2186	lcl|AE017334.2_cds_AAT31302.1_1990	0.465771	0.261422
GBAA3394	GBAA3394	lcl|AE017334.2_cds_AAT32501.1_3044	0.464569	0.318898
GBAA0171			0.460121	0.414965
GBAA0605	GBAA0605	lcl|AE017334.2_cds_AAT29707.2_564	0.459537	0.391873
GBAA5316	GBAA5316	lcl|AE017334.2_cds_AAT34449.1_4820	0.45808	0.282079
GBAA1247	GBAA1247	lcl|AE017334.2_cds_AAT30337.1_1146	0.458001	0.186665
GBAA2014	GBAA2014	lcl|AE017334.2_cds_AAT31136.1_1833	0.457578	0.185488
GBAA2197	GBAA2197	lcl|AE017334.2_cds_AAT31314.1_1998	0.457564	0.323369
fapR	GBAA3992	lcl|AE017334.2_cds_AAT35401.1_3574	0.457178	0.404728
GBAA2257	GBAA2257	lcl|AE017334.2_cds_AAT31377.1_2053	0.456365	0.233213
GBAA1964	GBAA1964	lcl|AE017334.2_cds_AAT31085.1_1787	0.455758	0.421319
GBAA2314	GBAA2314	lcl|AE017334.2_cds_AAT31437.1_2102	0.455308	0.351289
ctaF	GBAA4151	lcl|AE017334.2_cds_AAT33273.1_3730	0.455102	0.236618
amhX	GBAA0342	lcl|AE017334.2_cds_AAT29433.1_312	0.453939	0.278329
GBAA3367	GBAA3367	lcl|AE017334.2_cds_AAT32475.1_3017	0.453878	0.347424
purC	GBAA0291	lcl|AE017334.2_cds_AAT29378.1_264	0.450649	0.353531
GBAA4779	GBAA4779	lcl|AE017334.2_cds_AAT33900.1_4316	0.450044	0.43358
GBAA2130	GBAA2130	lcl|AE017334.2_cds_AAT31248.1_1943	0.449326	0.150446
lytS	GBAA5692	lcl|AE017334.2_cds_AAT34850.1_5165	0.449298	0.337335
GBAA3201	GBAA3201	lcl|AE017334.2_cds_AAT32317.1_2881	0.449171	0.229599
GBAA3246	GBAA3246	lcl|AE017334.2_cds_AAT32359.1_2914	0.449151	0.251355
GBAA1195	GBAA1195	lcl|AE017334.2_cds_AAT30283.1_1099	0.448517	0.438468
phnA	GBAA5177	lcl|AE017334.2_cds_AAT34307.1_4692	0.446978	0.389573
GBAA1994	GBAA1994	lcl|AE017334.2_cds_AAT31115.1_1814	0.44695	0.402605
kinB2	GBAA2644	lcl|AE017334.2_cds_AAT31760.1_2401	0.445668	0.200487
GBAA3631	GBAA3631	lcl|AE017334.2_cds_AAT70149.1_3251	0.445467	0.140086
GBAA3375	GBAA3375	lcl|AE017334.2_cds_AAT32483.1_3025	0.445425	0.105744
panC	GBAA1563	lcl|AE017334.2_cds_AAT30660.1_1439	0.444306	2.0921
GBAA1686	GBAA1686	lcl|AE017334.2_cds_AAT30799.1_1551	0.443339	0.28946
GBAA1622	GBAA1622	lcl|AE017334.2_cds_AAT30731.2_1493	0.442438	0.198681
GBAA5058	GBAA5058	lcl|AE017334.2_cds_AAT34183.1_4581	0.442339	0.515568
GBAA1456	GBAA1456	lcl|AE017334.2_cds_AAT30555.1_1339	0.441955	0.323109
acsA	GBAA4915	lcl|AE017334.2_cds_AAT34033.1_4446	0.441874	0.170312
GBAA3529	GBAA3529	lcl|AE017334.2_cds_AAT32638.1_3162	0.441035	0.545673
qoxC	GBAA0701	lcl|AE017334.2_cds_AAT29806.1_656	0.439762	0.329571
adk	GBAA0131	lcl|AE017334.2_cds_AAT29211.1_127	0.439657	0.596212
infA	GBAA0133	lcl|AE017334.2_cds_AAT29213.1_129	0.438648	0.527182
rpsM	GBAA0135	lcl|AE017334.2_cds_AAT29215.1_131	0.438561	0.562959
serC	GBAA3321	lcl|AE017334.2_cds_AAT32430.2_2975	0.438168	0.18142
dltB	GBAA1388	lcl|AE017334.2_cds_AAT30485.1_1271	0.437269	0.408529
atpC	GBAA5546	lcl|AE017334.2_cds_AAT34690.1_5033	0.436517	0.364534
ppaC	GBAA2826	lcl|AE017334.2_cds_AAT31943.1_2562	0.435593	0.286375
GBAA3320	GBAA3320	lcl|AE017334.2_cds_AAT32429.1_2974	0.43542	0.230501
GBAA5238	GBAA5238	lcl|AE017334.2_cds_AAT34365.1_4748	0.434481	0.247532
GBAA4242	GBAA4242	lcl|AE017334.2_cds_AAT33359.1_3818	0.434128	0.16957
coaW	GBAA2901	lcl|AE017334.2_cds_AAT32018.1_2626	0.434112	0.264883
yqjI	GBAA0164	lcl|AE017334.2_cds_AAT29246.1_158	0.431687	0.444666
GBAA4778	GBAA4778	lcl|AE017334.2_cds_AAT33899.1_4315	0.431637	0.412567
GBAA4872	GBAA4872	lcl|AE017334.2_cds_AAT33989.1_4406	0.430118	0.161428
GBAA2960			0.429854	0.170963
GBAA0538	GBAA0538	lcl|AE017334.2_cds_AAT29633.1_500	0.429624	0.198465
GBAA4751	GBAA4751	lcl|AE017334.2_cds_AAT33875.1_4290	0.42913	0.191419
plsX	GBAA3991	lcl|AE017334.2_cds_AAT35400.1_3573	0.427602	0.440328
GBAA0501	GBAA0501	lcl|AE017334.2_cds_AAT29594.1_465	0.42665	0.230782
acuB	GBAA4917	lcl|AE017334.2_cds_AAT34035.1_4448	0.426481	0.327883
GBAA4065	GBAA4065	lcl|AE017334.2_cds_AAT33183.1_3645	0.426106	0.294575
ctaC	GBAA4154	lcl|AE017334.2_cds_AAT33276.2_3733	0.425879	0.220285
atpI	GBAA5554	lcl|AE017334.2_cds_AAT34698.1_5041	0.425027	0.275591
GBAA2609	GBAA2609	lcl|AE017334.2_cds_AAT31726.2_2368	0.424497	0.0818703
GBAA3742	GBAA3742	lcl|AE017334.2_cds_AAT32855.1_3348	0.423744	0.581261
GBAA1197	GBAA1197	lcl|AE017334.2_cds_AAT30285.1_1101	0.423069	0.225684
GBAA2902	GBAA2902	lcl|AE017334.2_cds_AAT32019.1_2627	0.422859	0.14976
GBAA4909	GBAA4909	lcl|AE017334.2_cds_AAT34028.1_4440	0.420417	4.80498
pdhD	GBAA4181	lcl|AE017334.2_cds_AAT33301.1_3759	0.420305	0.304647
GBAA3245	GBAA3245	lcl|AE017334.2_cds_AAT32358.1_2913	0.420008	0.225231
GBAA1659	GBAA1659	lcl|AE017334.2_cds_AAT30769.1_1529	0.419983	0.116659
GBAA4761	GBAA4761	lcl|AE017334.2_cds_AAT33884.1_4299	0.419407	0.211045
GBAA5252	GBAA5252	lcl|AE017334.2_cds_AAT34382.1_4762	0.419143	0.396078
cspA	GBAA1135	lcl|AE017334.2_cds_AAT30228.1_1047	0.418416	0.255768
GBAA3147			0.417289	0.460194
rocD	GBAA1154	lcl|AE017334.2_cds_AAT30245.1_1064	0.416143	0.278099
rpoA	GBAA0137	lcl|AE017334.2_cds_AAT29217.1_133	0.415959	0.528023
GBAA1044	GBAA1044	lcl|AE017334.2_cds_AAT30144.1_971	0.415753	0.325377
GBAA0200	GBAA0200	lcl|AE017334.2_cds_AAT29282.1_188	0.415285	0.375789
GBAA1327	GBAA1327	lcl|AE017334.2_cds_AAT30416.1_1219	0.415091	0.256413
GBAA3377	GBAA3377	lcl|AE017334.2_cds_AAT32485.1_3027	0.414616	0.122004
GBAA0405	GBAA0405	lcl|AE017334.2_cds_AAT29500.1_374	0.412697	0.229268
GBAA5672	GBAA5672	lcl|AE017334.2_cds_AAT34829.1_5148	0.412397	0.328173
GBAA4265	GBAA4265	lcl|AE017334.2_cds_AAT33382.1_3840	0.411691	0.0963176
murA2	GBAA5578	lcl|AE017334.2_cds_AAT35464.1_5064	0.410929	0.251919
rpmJ	GBAA0134	lcl|AE017334.2_cds_AAT29214.1_130	0.410823	0.575223
GBAA3243	GBAA3243	lcl|AE017334.2_cds_AAT32357.1_2912	0.410243	0.237763
GBAA0644	GBAA0644	lcl|AE017334.2_cds_AAT29747.1_602	0.40959	0.212613
GBAA2229			0.408878	0.41526
GBAA0706	GBAA0706	lcl|AE017334.2_cds_ACN55069.1_661	0.40774	0.0894069
GBAA1363	GBAA1363	lcl|AE017334.2_cds_AAT30457.1_1247	0.405838	0.282534
lysA	GBAA1438	lcl|AE017334.2_cds_AAT30537.1_1321	0.404392	0.435537
GBAA1189	GBAA1189	lcl|AE017334.2_cds_AAT30277.1_1094	0.403715	0.111929
kdpA	GBAA0739	lcl|AE017334.2_cds_AAT29846.1_693	0.403652	0.427484
tatA	GBAA2242	lcl|AE017334.2_cds_AAT31363.1_2039	0.403336	0.0798032
fbp2	GBAA5576	lcl|AE017334.2_cds_AAT34720.2_5062	0.402173	0.276527
maP1	GBAA0132	lcl|AE017334.2_cds_AAT29212.1_128	0.401981	0.590998
GBAA0191	GBAA0191	lcl|AE017334.2_cds_AAT29274.1_181	0.401218	0.410724
GBAA1670			0.400872	0.303955
dltA	GBAA1389	lcl|AE017334.2_cds_AAT30486.1_1272	0.400564	0.44138
GBAA3393	GBAA3393	lcl|AE017334.2_cds_AAT32500.2_3043	0.400518	0.337734
GBAA5194	GBAA5194	lcl|AE017334.2_cds_AAT34325.1_4709	0.400399	0.125037
pflA	GBAA0510	lcl|AE017334.2_cds_AAT29604.1_473	0.399824	0.263296
proA	GBAA2992	lcl|AE017334.2_cds_AAT32110.1_2706	0.399282	0.30649
metI	GBAA4480	lcl|AE017334.2_cds_AAT33598.1_4043	0.398749	0.307345
argS2	GBAA5611	lcl|AE017334.2_cds_AAT31293.1_1982	0.397185	0.40668
GBAA5116	GBAA5116	lcl|AE017334.2_cds_AAT34244.1_4634	0.396184	0.366309
GBAA4347	GBAA4347	lcl|AE017334.2_cds_AAT33467.1_3920	0.396052	0.310576
GBAA3575	GBAA3575	lcl|AE017334.2_cds_AAT32684.1_3198	0.395106	0.212751
GBAA3303	GBAA3303	lcl|AE017334.2_cds_AAT32412.1_2959	0.394217	0.34692
fliG	GBAA1679	lcl|AE017334.2_cds_AAT30791.1_1545	0.392746	0.375587
GBAA1449	GBAA1449	lcl|AE017334.2_cds_AAT30548.1_1332	0.391313	0.228419
gudB	GBAA1511	lcl|AE017334.2_cds_AAT30610.1_1388	0.388865	0.307631
atpA	GBAA5549	lcl|AE017334.2_cds_AAT34693.1_5036	0.38807	0.365858
tkt2	GBAA3744	lcl|AE017334.2_cds_AAT32858.1_3350	0.387925	0.232251
GBAA0963	GBAA0963	lcl|AE017334.2_cds_AAT30070.1_897	0.386561	0.377166
GBAA2721	GBAA2721	lcl|AE017334.2_cds_AAT31836.2_2467	0.386111	0.123786
GBAA1007	GBAA1007	lcl|AE017334.2_cds_AAT30110.1_937	0.385653	0.523604
GBAA1669	GBAA1669	lcl|AE017334.2_cds_AAT30780.1_1538	0.385584	0.239065
GBAA0559	GBAA0559	lcl|AE017334.2_cds_AAT29656.1_521	0.384973	0.0625309
valS	GBAA4690	lcl|AE017334.2_cds_AAT33813.1_4237	0.384896	0.236279
GBAA5060	GBAA5060	lcl|AE017334.2_cds_AAT34185.1_4583	0.383486	0.285909
GBAA5371	GBAA5371	lcl|AE017334.2_cds_AAT34505.1_4874	0.383372	0.28165
brnQ5	GBAA3142	lcl|AE017334.2_cds_AAT32256.1_2835	0.38284	0.425475
GBAA1687	GBAA1687	lcl|AE017334.2_cds_AAT30800.1_1552	0.382492	0.322626
GBAA2952	GBAA2952	lcl|AE017334.2_cds_AAT32070.1_2672	0.382182	0.172281
GBAA5408	GBAA5408	lcl|AE017334.2_cds_AAT34546.1_4910	0.381318	0.322628
GBAA2900	GBAA2900	lcl|AE017334.2_cds_AAT32017.1_2625	0.381313	0.285885
GBAA3141	GBAA3141	lcl|AE017334.2_cds_AAT32255.2_2834	0.381254	0.450313
aroA	GBAA2953	lcl|AE017334.2_cds_AAT32071.2_2673	0.381209	0.193756
GBAA2005	GBAA2005	lcl|AE017334.2_cds_AAT31127.1_1824	0.3807	0.152919
citZ	GBAA4839	lcl|AE017334.2_cds_AAT33958.1_4375	0.37954	0.083387
dltD	GBAA1386	lcl|AE017334.2_cds_AAT30483.1_1269	0.379436	0.410864
pheA	GBAA4666	lcl|AE017334.2_cds_AAT33788.1_4215	0.378938	0.27924
dltC	GBAA1387	lcl|AE017334.2_cds_AAT30484.1_1270	0.378563	0.332249
GBAA3644	GBAA3644	lcl|AE017334.2_cds_AAT32752.1_3263	0.378269	0.0671118
GBAA1668	GBAA1668	lcl|AE017334.2_cds_AAT30779.1_1537	0.376077	0.126331
GBAA4993	GBAA4993	lcl|AE017334.2_cds_AAT34119.1_4521	0.375977	0.299861
GBAA5502	GBAA5502	lcl|AE017334.2_cds_AAT34644.1_4991	0.375142	0.242746
GBAA5495	GBAA5495	lcl|AE017334.2_cds_AAT34637.1_4984	0.3748	0.168967
GBAA1329	GBAA1329	lcl|AE017334.2_cds_AAT30419.1_1221	0.374747	0.09845
GBAA3266	GBAA3266	lcl|AE017334.2_cds_AAT32378.1_2930	0.372878	0.306695
dhaS	GBAA3609	lcl|AE017334.2_cds_AAT32719.1_3231	0.372721	0.235932
GBAA0950	GBAA0950	lcl|AE017334.2_cds_AAT30057.1_884	0.370921	0.26659
GBAA4762	GBAA4762	lcl|AE017334.2_cds_AAT33885.1_4300	0.370802	0.250077
pcp	GBAA3090	lcl|AE017334.2_cds_AAT70140.1_2790	0.370196	0.288545
GBAA2766	GBAA2766	lcl|AE017334.2_cds_AAT31881.1_2507	0.369295	0.251306
GBAA5180	GBAA5180	lcl|AE017334.2_cds_AAT34310.1_4695	0.368216	0.35501
GBAA3386	GBAA3386	lcl|AE017334.2_cds_AAT32493.1_3036	0.366415	0.136909
GBAA1390	GBAA1390	lcl|AE017334.2_cds_AAT30487.1_1273	0.36582	0.513372
GBAA4670			0.365149	0.487819
GBAA0330	GBAA0330	lcl|AE017334.2_cds_AAT29421.1_300	0.364545	0.328373
GBAA1178	GBAA1178	lcl|AE017334.2_cds_AAT30266.1_1084	0.363823	0.484723
accB	GBAA4409	lcl|AE017334.2_cds_AAT33527.1_3978	0.363273	0.345795
GBAA5577	GBAA5577	lcl|AE017334.2_cds_AAT34721.1_5063	0.363246	0.189587
GBAA2800	GBAA2800	lcl|AE017334.2_cds_AAT31917.1_2539	0.361727	0.437155
GBAA4293	GBAA4293	lcl|AE017334.2_cds_AAT33411.1_3867	0.361355	0.360892
rpiA	GBAA2791	lcl|AE017334.2_cds_AAT31908.1_2532	0.361186	0.18956
GBAA3587	GBAA3587	lcl|AE017334.2_cds_AAT32697.1_3209	0.361182	0.364703
GBAA3250			0.358649	0.160808
GBAA2194			0.358542	0.169721
GBAA1741	GBAA1741	lcl|AE017334.2_cds_AAT30856.1_1592	0.358209	0.10497
GBAA2931	GBAA2931	lcl|AE017334.2_cds_AAT32048.1_2652	0.357204	0.250365
atpD	GBAA5547	lcl|AE017334.2_cds_AAT34691.1_5034	0.356685	0.312362
GBAA4468	GBAA4468	lcl|AE017334.2_cds_AAT33586.1_4032	0.356457	0.22327
purN	GBAA0297	lcl|AE017334.2_cds_AAT29384.1_270	0.355809	0.285862
brnQ2	GBAA0802	lcl|AE017334.2_cds_AAT29915.1_749	0.354712	0.133586
GBAA5451	GBAA5451	lcl|AE017334.2_cds_AAT34589.2_4949	0.354558	0.218554
cydB2	GBAA5051	lcl|AE017334.2_cds_AAT34174.1_4574	0.354043	0.332186
GBAA1973	GBAA1973	lcl|AE017334.2_cds_AAT31092.1_1794	0.35313	0.322523
pyn1	GBAA1894	lcl|AE017334.2_cds_AAT31013.1_1722	0.352925	0.332353
GBAA4865	GBAA4865	lcl|AE017334.2_cds_AAT35439.1_4399	0.352861	0.184552
GBAA3743	GBAA3743	lcl|AE017334.2_cds_AAT32856.1_3349	0.351447	0.275245
GBAA0389	GBAA0389	lcl|AE017334.2_cds_AAT29484.1_358	0.350522	0.361502
atpB	GBAA5553	lcl|AE017334.2_cds_AAT34697.1_5040	0.346872	0.32138
rnc	GBAA3987	lcl|AE017334.2_cds_AAT33102.1_3569	0.346854	0.134609
kynA	GBAA2751	lcl|AE017334.2_cds_AAT31867.1_2493	0.346029	0.313078
GBAA2217	GBAA2217	lcl|AE017334.2_cds_AAT31334.2_2016	0.345719	0.124085
fabD	GBAA3990	lcl|AE017334.2_cds_AAT33105.1_3572	0.345491	0.39061
GBAA0898	GBAA0898	lcl|AE017334.2_cds_AAT30008.1_838	0.343393	0.222722
GBAA4800	GBAA4800	lcl|AE017334.2_cds_AAT33920.1_4336	0.342368	0.22281
GBAA4671	GBAA4671	lcl|AE017334.2_cds_AAT33794.1_4219	0.341283	0.42505
GBAA2267	GBAA2267	lcl|AE017334.2_cds_AAT31388.1_2060	0.34089	0.122462
GBAA3927	GBAA3927	lcl|AE017334.2_cds_AAT33044.1_3511	0.340804	0.187886
GBAA3145	GBAA3145	lcl|AE017334.2_cds_AAT32259.1_2838	0.340728	0.458233
GBAA3674	GBAA3674	lcl|AE017334.2_cds_AAT32783.1_3287	0.340193	0.139181
upp	GBAA5557	lcl|AE017334.2_cds_AAT34701.1_5044	0.340031	0.391036
lgt	GBAA5391	lcl|AE017334.2_cds_AAT34525.1_4894	0.339952	0.594486
narG	GBAA2125	lcl|AE017334.2_cds_AAT31243.1_1938	0.339916	0.136506
GBAA5239	GBAA5239	lcl|AE017334.2_cds_AAT34366.1_4749	0.33905	0.1009
hmp	GBAA1467	lcl|AE017334.2_cds_AAT30564.1_1349	0.338519	0.195442
GBAA3340	GBAA3340	lcl|AE017334.2_cds_AAT32449.1_2990	0.338304	0.195213
GBAA0224	GBAA0224	lcl|AE017334.2_cds_AAT29303.1_206	0.336985	0.296439
GBAA2754	GBAA2754	lcl|AE017334.2_cds_AAT31870.1_2496	0.336366	0.100714
flgB	GBAA1674	lcl|AE017334.2_cds_AAT30786.1_1542	0.335559	0.258139
GBAA5192	GBAA5192	lcl|AE017334.2_cds_AAT34323.1_4707	0.334823	0.267676
GBAA0797	GBAA0797	lcl|AE017334.2_cds_AAT29907.2_743	0.333411	0.305174
ctaE	GBAA4152	lcl|AE017334.2_cds_AAT33274.1_3731	0.332882	0.22039
GBAA2997	GBAA2997	lcl|AE017334.2_cds_AAT32115.1_2710	0.332345	0.231347
GBAA5647	GBAA5647	lcl|AE017334.2_cds_AAT34798.1_5124	0.332001	0.210127
scrR	GBAA0755	lcl|AE017334.2_cds_AAT29862.1_708	0.331877	0.267142
aspA2	GBAA1800	lcl|AE017334.2_cds_AAT30912.1_1642	0.329885	0.426136
fabG	GBAA3989	lcl|AE017334.2_cds_AAT33104.1_3571	0.329102	0.392168
GBAA1724	GBAA1724	lcl|AE017334.2_cds_AAT30839.1_1577	0.329065	0.146107
GBAA3362	GBAA3362	lcl|AE017334.2_cds_AAT32470.1_3012	0.328398	0.169959
GBAA0046	GBAA0046	lcl|AE017334.2_cds_AAT29124.1_43	0.328303	0.258627
GBAA0692	GBAA0692	lcl|AE017334.2_cds_AAT29797.1_647	0.328287	0.340161
GBAA5605	GBAA5605	lcl|AE017334.2_cds_AAT34751.1_5086	0.328175	0.451222
sigH	GBAA0093	lcl|AE017334.2_cds_AAT29172.1_89	0.328052	0.130498
atpE	GBAA5552	lcl|AE017334.2_cds_AAT34696.1_5039	0.32776	0.327337
qcrB	GBAA1545	lcl|AE017334.2_cds_AAT30642.1_1421	0.327594	0.172655
GBAA5496	GBAA5496	lcl|AE017334.2_cds_AAT34638.1_4985	0.32733	0.145678
GBAA4627	GBAA4627	lcl|AE017334.2_cds_AAT33750.1_4179	0.327144	0.243154
GBAA2520			0.326863	0.27281
GBAA4896	GBAA4896	lcl|AE017334.2_cds_AAT34015.2_4429	0.32584	0.199944
GBAA4459	GBAA4459	lcl|AE017334.2_cds_AAT33577.1_4024	0.325384	0.174457
GBAA0270	GBAA0270	lcl|AE017334.2_cds_AAT29353.1_247	0.325312	0.214458
GBAA1819	GBAA1819	lcl|AE017334.2_cds_AAT30931.1_1658	0.32431	0.169776
GBAA1376	GBAA1376	lcl|AE017334.2_cds_AAT30473.1_1259	0.323092	0.205034
GBAA4572	GBAA4572	lcl|AE017334.2_cds_AAT33692.1_4129	0.32221	0.505458
atpG	GBAA5548	lcl|AE017334.2_cds_AAT34692.2_5035	0.321901	0.291779
xpt	GBAA1591	lcl|AE017334.2_cds_AAT30690.1_1466	0.321635	0.0996788
GBAA2792	GBAA2792	lcl|AE017334.2_cds_AAT31909.1_2533	0.320996	0.245065
GBAA1725	GBAA1725	lcl|AE017334.2_cds_AAT30840.1_1578	0.319764	0.337987
GBAA3306	GBAA3306	lcl|AE017334.2_cds_AAT32416.1_2961	0.319008	0.208129
GBAA0556	GBAA0556	lcl|AE017334.2_cds_AAT29653.1_518	0.318037	0.0847149
GBAA3106	GBAA3106	lcl|AE017334.2_cds_AAT32222.1_2804	0.317481	0.121209
GBAA5673	GBAA5673	lcl|AE017334.2_cds_AAT34830.1_5149	0.317374	0.217862
tdcB	GBAA2469	lcl|AE017334.2_cds_AAT31583.1_2245	0.317201	0.303325
rocB	GBAA2996	lcl|AE017334.2_cds_AAT32114.1_2709	0.317108	0.236716
acuC	GBAA4918	lcl|AE017334.2_cds_AAT34036.1_4449	0.316263	0.2284
GBAA3326	GBAA3326	lcl|AE017334.2_cds_AAT32435.2_2980	0.315775	0.349758
GBAA0331	GBAA0331	lcl|AE017334.2_cds_AAT29422.1_301	0.314674	0.223233
GBAA4150	GBAA4150	lcl|AE017334.2_cds_AAT33272.1_3729	0.313012	0.166195
GBAA1685	GBAA1685	lcl|AE017334.2_cds_AAT30798.1_1550	0.312056	0.220941
fabI	GBAA1232	lcl|AE017334.2_cds_AAT30321.1_1131	0.311987	0.309228
GBAA2723			0.310721	0.279687
GBAA2193	GBAA2193	lcl|AE017334.2_cds_AAT31309.1_1997	0.310449	0.106171
qoxB	GBAA0702	lcl|AE017334.2_cds_AAT29807.1_657	0.310246	0.221357
GBAA0638	GBAA0638	lcl|AE017334.2_cds_AAT29741.2_596	0.30957	0.0545639
GBAA2693	GBAA2693	lcl|AE017334.2_cds_AAT31809.1_2443	0.309407	0.238583
GBAA5503	GBAA5503	lcl|AE017334.2_cds_AAT34645.1_4992	0.307988	0.335245
prpB	GBAA2350	lcl|AE017334.2_cds_AAT31469.1_2136	0.30559	0.242213
gerKB	GBAA0634	lcl|AE017334.2_cds_AAT29737.1_592	0.305043	0.228543
GBAA1720	GBAA1720	lcl|AE017334.2_cds_AAT30835.1_1573	0.304689	0.241142
GBAA1862	GBAA1862	lcl|AE017334.2_cds_AAT30977.1_1696	0.304398	0.083221
sodC	GBAA5139	lcl|AE017334.2_cds_AAT34268.1_4657	0.3038	0.0951094
GBAA2468	GBAA2468	lcl|AE017334.2_cds_AAT31582.1_2244	0.302053	0.187599
GBAA3247	GBAA3247	lcl|AE017334.2_cds_AAT32360.1_2915	0.301323	0.170751
atpF	GBAA5551	lcl|AE017334.2_cds_AAT34695.1_5038	0.301319	0.298213
proB	GBAA2993	lcl|AE017334.2_cds_AAT32111.2_2707	0.30073	0.201273
atpH	GBAA5550	lcl|AE017334.2_cds_AAT34694.1_5037	0.300192	0.301989
brnQ6	GBAA4790	lcl|AE017334.2_cds_AAT33912.1_4327	0.299506	0.155051
GBAA0393	GBAA0393	lcl|AE017334.2_cds_AAT29488.1_362	0.2981	0.178478
pdhB	GBAA4183	lcl|AE017334.2_cds_AAT33303.1_3761	0.297234	0.220503
GBAA2192	GBAA2192	lcl|AE017334.2_cds_AAT31308.1_1996	0.296646	0.111166
GBAA1820	GBAA1820	lcl|AE017334.2_cds_AAT30932.1_1659	0.296051	0.193476
GBAA1676	GBAA1676	lcl|AE017334.2_cds_AAT30788.1_1544	0.294859	0.263859
GBAA1487	GBAA1487	lcl|AE017334.2_cds_AAT30585.1_1365	0.294726	0.10008
GBAA4303	GBAA4303	lcl|AE017334.2_cds_AAT33422.1_3877	0.294491	0.144327
GBAA1817	GBAA1817	lcl|AE017334.2_cds_AAT30929.1_1656	0.294475	0.317818
GBAA3732	GBAA3732	lcl|AE017334.2_cds_AAT32844.1_3340	0.290848	0.307936
gntP3	GBAA5095	lcl|AE017334.2_cds_AAT34220.1_4614	0.290456	0.342226
GBAA3648	GBAA3648	lcl|AE017334.2_cds_AAT32757.1_3266	0.289949	0.0735311
GBAA0194	GBAA0194	lcl|AE017334.2_cds_AAT29276.1_183	0.287602	0.16734
GBAA0801	GBAA0801	lcl|AE017334.2_cds_ACN55048.1_747	0.287512	0.0623103
cccA	GBAA4514	lcl|AE017334.2_cds_AAT33634.1_4075	0.287255	0.226688
dat1	GBAA2256	lcl|AE017334.2_cds_AAT31376.1_2052	0.286387	0.187802
resB	GBAA1495	lcl|AE017334.2_cds_AAT30593.1_1373	0.286247	0.115259
GBAA4272	GBAA4272	lcl|AE017334.2_cds_AAT33389.1_3847	0.285672	0.237036
GBAA3647	GBAA3647	lcl|AE017334.2_cds_AAT32756.1_3265	0.284979	0.163266
GBAA1677			0.284084	0.276657
pfl	GBAA0509	lcl|AE017334.2_cds_AAT29603.1_472	0.28312	0.152588
narH	GBAA2126	lcl|AE017334.2_cds_AAT31244.1_1939	0.282815	0.130691
GBAA2539	GBAA2539	lcl|AE017334.2_cds_AAT31653.1_2305	0.281696	0.25284
GBAA3100	GBAA3100	lcl|AE017334.2_cds_AAT32217.1_2799	0.281222	0.10862
mqo	GBAA2974	lcl|AE017334.2_cds_AAT32091.1_2691	0.280496	0.128744
GBAA1995	GBAA1995	lcl|AE017334.2_cds_AAT31116.1_1815	0.280448	0.341617
GBAA5639	GBAA5639	lcl|AE017334.2_cds_AAT34789.1_5117	0.279639	0.410447
GBAA1807	GBAA1807	lcl|AE017334.2_cds_AAT35315.1_1648	0.279566	0.196259
acuA	GBAA4916	lcl|AE017334.2_cds_AAT34034.2_4447	0.278014	0.21971
GBAA2999	GBAA2999	lcl|AE017334.2_cds_AAT32117.1_2712	0.277893	0.343203
GBAA5613	GBAA5613	lcl|AE017334.2_cds_AAT34759.1_5094	0.27773	0.289038
GBAA3251	GBAA3251	lcl|AE017334.2_cds_AAT32363.1_2917	0.277712	0.133384
GBAA2636	GBAA2636	lcl|AE017334.2_cds_AAT31752.2_2393	0.274553	0.213973
GBAA1684	GBAA1684	lcl|AE017334.2_cds_AAT30797.1_1549	0.274244	0.178308
sigL	GBAA5372	lcl|AE017334.2_cds_AAT34506.1_4875	0.272593	0.180692
GBAA3248	GBAA3248	lcl|AE017334.2_cds_AAT32361.1_2916	0.272267	0.176796
moaD1	GBAA2137	lcl|AE017334.2_cds_AAT31255.1_1950	0.272107	0.178161
GBAA5494	GBAA5494	lcl|AE017334.2_cds_AAT34636.1_4983	0.271796	0.19563
nuoD	GBAA5539	lcl|AE017334.2_cds_AAT34682.1_5026	0.271738	0.188825
GBAA0684	GBAA0684	lcl|AE017334.2_cds_AAT29788.1_639	0.270996	0.104286
etfB	GBAA4760	lcl|AE017334.2_cds_AAT33883.1_4298	0.268627	0.111963
GBAA3569			0.268428	0.190044
fabH1	GBAA1184	lcl|AE017334.2_cds_AAT30271.1_1089	0.268015	0.115459
pbuX	GBAA1592	lcl|AE017334.2_cds_AAT30691.1_1467	0.267604	0.0777334
GBAA4994	GBAA4994	lcl|AE017334.2_cds_AAT34120.1_4522	0.266385	0.338454
GBAA2781	GBAA2781	lcl|AE017334.2_cds_AAT31898.1_2522	0.266136	0.204255
nuoK	GBAA5535	lcl|AE017334.2_cds_AAT34678.1_5022	0.265443	0.226366
GBAA4669	GBAA4669	lcl|AE017334.2_cds_AAT33791.1_4218	0.264808	0.207649
GBAA1383	GBAA1383	lcl|AE017334.2_cds_AAT30480.1_1266	0.264507	0.106999
GBAA1706	GBAA1706	lcl|AE017334.2_cds_AAT30820.1_1563	0.263514	0.23261
GBAA0964	GBAA0964	lcl|AE017334.2_cds_AAT30071.1_898	0.262472	0.191936
GBAA4799	GBAA4799	lcl|AE017334.2_cds_AAT35436.1_4335	0.261843	0.207176
GBAA1091	GBAA1091	lcl|AE017334.2_cds_AAT30189.2_1012	0.261555	0.0436639
nagB	GBAA4273	lcl|AE017334.2_cds_AAT33390.1_3848	0.26103	0.19842
GBAA5266	GBAA5266	lcl|AE017334.2_cds_AAT34398.1_4776	0.26016	0.138197
GBAA4483	GBAA4483	lcl|AE017334.2_cds_AAT33601.1_4045	0.259982	0.115831
sipU	GBAA3099	lcl|AE017334.2_cds_AAT32216.1_2798	0.259268	0.232318
GBAA4871	GBAA4871	lcl|AE017334.2_cds_AAT33988.1_4405	0.258036	0.215146
GBAA3387	GBAA3387	lcl|AE017334.2_cds_AAT32494.1_3037	0.257921	0.100881
GBAA2635	GBAA2635	lcl|AE017334.2_cds_AAT31751.1_2392	0.257391	0.136213
ctaD	GBAA4153	lcl|AE017334.2_cds_AAT33275.1_3732	0.256736	0.176024
fadD	GBAA4763	lcl|AE017334.2_cds_AAT33886.1_4301	0.255249	0.219605
brnQ4	GBAA2063	lcl|AE017334.2_cds_AAT31179.2_1878	0.254447	0.132793
GBAA2756	GBAA2756	lcl|AE017334.2_cds_AAT31872.1_2498	0.254091	0.123611
GBAA1162	GBAA1162	lcl|AE017334.2_cds_AAT30253.1_1071	0.253377	0.0967811
GBAA1683	GBAA1683	lcl|AE017334.2_cds_AAT30796.1_1548	0.252529	0.127964
GBAA1470	GBAA1470	lcl|AE017334.2_cds_AAT30567.1_1352	0.252473	0.0901428
GBAA2903			0.251011	0.144771
GBAA3513	GBAA3513	lcl|AE017334.2_cds_AAT32622.1_3149	0.250173	0.173789
GBAA4060	GBAA4060	lcl|AE017334.2_cds_AAT33179.1_3641	0.249702	0.12923
GBAA2755	GBAA2755	lcl|AE017334.2_cds_AAT31871.1_2497	0.249161	0.163269
GBAA3151	GBAA3151	lcl|AE017334.2_cds_AAT35366.1_2840	0.248623	0.129668
GBAA3737	GBAA3737	lcl|AE017334.2_cds_AAT32850.1_3343	0.247896	0.215497
GBAA2904	GBAA2904	lcl|AE017334.2_cds_AAT32021.2_2628	0.247715	0.128315
GBAA0748	GBAA0748	lcl|AE017334.2_cds_AAT29855.1_702	0.246533	3.45028
GBAA0346	GBAA0346	lcl|AE017334.2_cds_AAT29437.1_316	0.245117	0.2708
GBAA4995	GBAA4995	lcl|AE017334.2_cds_AAT34121.1_4523	0.244638	0.279769
opuD2	GBAA5479	lcl|AE017334.2_cds_AAT34621.1_4969	0.241859	0.0730977
GBAA0798	GBAA0798	lcl|AE017334.2_cds_AAT29908.1_744	0.241776	0.217837
malS	GBAA1801	lcl|AE017334.2_cds_AAT30913.1_1643	0.241616	0.339638
GBAA0799	GBAA0799	lcl|AE017334.2_cds_AAT29909.1_745	0.239829	0.19856
GBAA1461	GBAA1461	lcl|AE017334.2_cds_AAT35304.1_1343	0.239607	0.225204
fabF	GBAA1185	lcl|AE017334.2_cds_AAT30273.1_1090	0.238523	0.238182
GBAA2353	GBAA2353	lcl|AE017334.2_cds_AAT31472.1_2138	0.238153	0.159246
GBAA3705	GBAA3705	lcl|AE017334.2_cds_AAT32813.2_3318	0.238147	0.29892
GBAA3157	GBAA3157	lcl|AE017334.2_cds_AAT32273.2_2843	0.235836	0.23516
GBAA3512	GBAA3512	lcl|AE017334.2_cds_AAT32621.1_3148	0.234985	0.234136
GBAA0530	GBAA0530	lcl|AE017334.2_cds_AAT70117.1_492	0.234058	0.124695
GBAA4668	GBAA4668	lcl|AE017334.2_cds_AAT33790.1_4217	0.233282	0.221853
nhaC3	GBAA4345	lcl|AE017334.2_cds_AAT33465.1_3918	0.233181	0.200219
glsA2	GBAA3155	lcl|AE017334.2_cds_AAT32270.1_2842	0.232975	0.290417
GBAA5249	GBAA5249	lcl|AE017334.2_cds_AAT34378.1_4759	0.232893	0.0600543
GBAA1815	GBAA1815	lcl|AE017334.2_cds_AAT30927.1_1654	0.232593	0.0799408
GBAA1160			0.232336	0.226909
GBAA1579	GBAA1579	lcl|AE017334.2_cds_AAT30677.1_1454	0.231539	0.410736
GBAA1682			0.23143	0.162494
GBAA1855	GBAA1855	lcl|AE017334.2_cds_AAT30970.1_1689	0.23079	0.0441658
GBAA1194	GBAA1194	lcl|AE017334.2_cds_AAT30282.1_1098	0.230659	0.171532
flgC	GBAA1675	lcl|AE017334.2_cds_AAT30787.1_1543	0.230502	0.264057
GBAA5071	GBAA5071	lcl|AE017334.2_cds_AAT34195.1_4594	0.230461	0.299329
GBAA2074	GBAA2074	lcl|AE017334.2_cds_AAT31190.1_1889	0.229503	0.0606109
tyrS2	GBAA5314	lcl|AE017334.2_cds_AAT34447.1_4818	0.229307	0.181373
GBAA2051	GBAA2051	lcl|AE017334.2_cds_AAT31165.1_1868	0.228326	0.286974
GBAA1543	GBAA1543	lcl|AE017334.2_cds_AAT30640.1_1419	0.22826	0.0764711
GBAA2730	GBAA2730	lcl|AE017334.2_cds_AAT31845.1_2472	0.227606	0.299674
GBAA2216	GBAA2216	lcl|AE017334.2_cds_AAT31333.1_2015	0.227381	0.0455097
GBAA2402	GBAA2402	lcl|AE017334.2_cds_AAT31520.1_2182	0.226394	0.0803939
GBAA3413	GBAA3413	lcl|AE017334.2_cds_AAT35375.1_3059	0.226185	0.124876
GBAA1120	GBAA1120	lcl|AE017334.2_cds_AAT30215.1_1034	0.225795	0.454499
qcrA	GBAA1544	lcl|AE017334.2_cds_AAT30641.1_1420	0.225101	0.154733
GBAA5212	GBAA5212	lcl|AE017334.2_cds_AAT35457.1_4725	0.224914	0.28771
GBAA5237	GBAA5237	lcl|AE017334.2_cds_AAT34364.1_4747	0.224244	0.242435
sap	GBAA0885	lcl|AE017334.2_cds_AAT29996.1_826	0.22329	0.272211
brnQ3	GBAA1459	lcl|AE017334.2_cds_AAT30558.1_1342	0.223229	0.154113
GBAA1822	GBAA1822	lcl|AE017334.2_cds_AAT30934.1_1661	0.222038	0.240037
ilvE1	GBAA1416	lcl|AE017334.2_cds_AAT30512.1_1298	0.221531	0.0802758
GBAA2052	GBAA2052	lcl|AE017334.2_cds_AAT31166.1_1869	0.219919	0.233184
nuoH	GBAA5538	lcl|AE017334.2_cds_AAT34681.1_5025	0.21983	0.302924
gerKA	GBAA0635	lcl|AE017334.2_cds_AAT29738.1_593	0.219052	0.211386
fabH2	GBAA1826	lcl|AE017334.2_cds_AAT30939.1_1664	0.218494	0.283788
qoxA	GBAA0703	lcl|AE017334.2_cds_AAT29808.1_658	0.218071	0.153886
GBAA2783	GBAA2783	lcl|AE017334.2_cds_AAT31900.2_2524	0.217717	0.25044
GBAA3586	GBAA3586	lcl|AE017334.2_cds_AAT32695.1_3208	0.217564	0.0601923
GBAA0789	GBAA0789	lcl|AE017334.2_cds_AAT29898.1_735	0.217275	0.382287
GBAA1121	GBAA1121	lcl|AE017334.2_cds_AAT30216.1_1035	0.215528	0.330167
GBAA1799	GBAA1799	lcl|AE017334.2_cds_AAT30911.1_1641	0.214583	0.268605
GBAA2695	GBAA2695	lcl|AE017334.2_cds_AAT31811.1_2445	0.21427	0.147259
GBAA2528	GBAA2528	lcl|AE017334.2_cds_AAT31641.1_2295	0.213217	0.143219
GBAA0340	GBAA0340	lcl|AE017334.2_cds_AAT29431.1_310	0.212975	0.166428
dapG1	GBAA1811	lcl|AE017334.2_cds_AAT30922.1_1651	0.212595	0.157968
GBAA3850	GBAA3850	lcl|AE017334.2_cds_AAT32962.1_3441	0.211789	0.231251
GBAA3097	GBAA3097	lcl|AE017334.2_cds_AAT32214.1_2796	0.211144	0.129457
GBAA5590	GBAA5590	lcl|AE017334.2_cds_AAT34736.1_5075	0.210698	0.0576266
GBAA3043	GBAA3043	lcl|AE017334.2_cds_AAT32159.1_2747	0.209655	0.24279
ccdA2	GBAA3727	lcl|AE017334.2_cds_AAT32839.1_3335	0.208415	0.171121
modB	GBAA0202	lcl|AE017334.2_cds_AAT29285.1_189	0.207504	0.229776
hutG	GBAA3709	lcl|AE017334.2_cds_AAT32817.2_3322	0.207381	0.256906
GBAA0749			0.207247	7.16995
GBAA4234	GBAA4234	lcl|AE017334.2_cds_AAT33351.1_3810	0.207159	0.0641374
GBAA0394	GBAA0394	lcl|AE017334.2_cds_AAT29489.1_363	0.207076	0.141097
GBAA2557	GBAA2557	lcl|AE017334.2_cds_AAT31670.1_2323	0.205126	0.243665
kynB	GBAA2752	lcl|AE017334.2_cds_AAT31868.1_2494	0.204783	0.13476
GBAA0985	GBAA0985	lcl|AE017334.2_cds_AAT30088.1_915	0.204545	0.0702894
murQ	GBAA0822	lcl|AE017334.2_cds_AAT29935.1_769	0.202492	0.0383735
proS2	GBAA3957	lcl|AE017334.2_cds_AAT29491.1_365	0.200478	0.185086
GBAA2309	GBAA2309	lcl|AE017334.2_cds_AAT31432.1_2097	0.200387	0.241373
GBAA2019	GBAA2019	lcl|AE017334.2_cds_AAT31141.1_1838	0.199659	0.189032
GBAA3159	GBAA3159	lcl|AE017334.2_cds_AAT32275.1_2845	0.199659	0.132041
GBAA0338	GBAA0338	lcl|AE017334.2_cds_AAT29429.1_308	0.198795	0.256778
GBAA3924			0.198499	0.125646
GBAA3153	GBAA3153	lcl|AE017334.2_cds_AAT35367.1_2841	0.197962	0.16598
GBAA0636	GBAA0636	lcl|AE017334.2_cds_AAT29739.1_594	0.197515	0.333481
GBAA3154			0.197096	0.218785
GBAA1667	GBAA1667	lcl|AE017334.2_cds_AAT30778.1_1536	0.196134	0.0921275
GBAA3649	GBAA3649	lcl|AE017334.2_cds_AAT32758.1_3267	0.195819	0.0383557
GBAA5437	GBAA5437	lcl|AE017334.2_cds_AAT34574.1_4935	0.195608	0.182223
GBAA3258	GBAA3258	lcl|AE017334.2_cds_AAT32370.1_2924	0.195414	0.151405
GBAA2998	GBAA2998	lcl|AE017334.2_cds_AAT32116.2_2711	0.194931	0.123605
pdhC	GBAA4182	lcl|AE017334.2_cds_AAT33302.1_3760	0.194841	0.116012
gerAA	GBAA3150	lcl|AE017334.2_cds_AAT32265.1_2839	0.194521	0.262332
pyrR	GBAA4030	lcl|AE017334.2_cds_AAT33147.1_3611	0.193002	0.251661
GBAA3516	GBAA3516	lcl|AE017334.2_cds_AAT32626.2_3151	0.19253	0.124646
GBAA1094	GBAA1094	lcl|AE017334.2_cds_AAT30192.1_1015	0.191744	0.11577
GBAA3663	GBAA3663	lcl|AE017334.2_cds_AAT32773.1_3277	0.19127	0.180272
GBAA0318	GBAA0318	lcl|AE017334.2_cds_AAT29407.1_289	0.190868	0.0721005
gerAC			0.190445	0.189345
cspB1	GBAA1629	lcl|AE017334.2_cds_AAT30738.1_1500	0.189086	0.0962607
GBAA0203	GBAA0203	lcl|AE017334.2_cds_AAT35254.1_190	0.187299	0.141699
odhB	GBAA1269	lcl|AE017334.2_cds_AAT30360.1_1168	0.187034	0.176069
GBAA5253	GBAA5253	lcl|AE017334.2_cds_AAT34383.1_4763	0.185888	0.0638046
GBAA1354	GBAA1354	lcl|AE017334.2_cds_AAT30450.1_1240	0.185209	0.113351
pdhA	GBAA4184	lcl|AE017334.2_cds_AAT33304.1_3762	0.184614	0.126594
gerAB			0.183928	0.240781
GBAA0317			0.183697	0.119052
GBAA2041	GBAA2041	lcl|AE017334.2_cds_AAT31155.1_1858	0.182134	0.0714458
plsY1	GBAA2467	lcl|AE017334.2_cds_AAT31581.2_2243	0.181942	0.0920185
GBAA1193	GBAA1193	lcl|AE017334.2_cds_AAT30281.1_1097	0.181577	0.084112
GBAA0339	GBAA0339	lcl|AE017334.2_cds_AAT29430.1_309	0.181308	0.16324
GBAA2620			0.180979	0.187094
GBAA0366	GBAA0366	lcl|AE017334.2_cds_AAT29460.1_334	0.180789	0.188031
GBAA5211	GBAA5211	lcl|AE017334.2_cds_AAT35456.1_4724	0.179062	0.191426
GBAA3160	GBAA3160	lcl|AE017334.2_cds_AAT32276.1_2846	0.178714	0.235303
GBAA3928	GBAA3928	lcl|AE017334.2_cds_AAT33045.1_3512	0.177725	0.178358
GBAA4284	GBAA4284	lcl|AE017334.2_cds_AAT35416.1_3859	0.177408	0.191555
GBAA3044	GBAA3044	lcl|AE017334.2_cds_AAT32160.1_2748	0.176844	0.130858
GBAA5604			0.176271	0.103405
GBAA2957	GBAA2957	lcl|AE017334.2_cds_AAT35358.1_2677	0.175761	0.11408
mmgE	GBAA2349	lcl|AE017334.2_cds_AAT31468.1_2135	0.175359	0.12433
nuoI	GBAA5537	lcl|AE017334.2_cds_AAT34680.1_5024	0.170753	0.257792
GBAA4707	GBAA4707	lcl|AE017334.2_cds_AAT33831.1_4254	0.17005	0.181666
GBAA5140	GBAA5140	lcl|AE017334.2_cds_AAT34269.1_4658	0.16909	0.112381
GBAA2352	GBAA2352	lcl|AE017334.2_cds_AAT31471.1_2137	0.168664	0.0984234
tyrA	GBAA2954	lcl|AE017334.2_cds_AAT35357.1_2674	0.168583	0.0701986
hutP	GBAA3713	lcl|AE017334.2_cds_AAT32821.1_3326	0.168554	0.0542118
GBAA2850	GBAA2850	lcl|AE017334.2_cds_AAT31967.1_2582	0.165365	0.28901
hpr	GBAA1045	lcl|AE017334.2_cds_AAT30145.1_972	0.164997	0.0751037
narA1	GBAA2133	lcl|AE017334.2_cds_AAT31251.2_1946	0.164654	0.0242601
GBAA2286	GBAA2286	lcl|AE017334.2_cds_AAT31410.2_2074	0.164364	0.159197
GBAA0657	GBAA0657	lcl|AE017334.2_cds_AAT29761.1_614	0.164279	0.0878068
GBAA1658	GBAA1658	lcl|AE017334.2_cds_AAT30768.1_1528	0.164019	0.0508664
GBAA2634	GBAA2634	lcl|AE017334.2_cds_AAT31750.1_2391	0.163092	0.398877
GBAA2742	GBAA2742	lcl|AE017334.2_cds_AAT31857.1_2484	0.162389	0.0530074
GBAA1946	GBAA1946	lcl|AE017334.2_cds_AAT31065.1_1772	0.161872	0.12152
moaE1	GBAA2136	lcl|AE017334.2_cds_AAT31254.1_1949	0.159467	0.111959
cggR	GBAA5370	lcl|AE017334.2_cds_AAT34504.1_4873	0.15856	0.292325
GBAA1481	GBAA1481	lcl|AE017334.2_cds_AAT30578.1_1359	0.158468	0.320987
GBAA3511	GBAA3511	lcl|AE017334.2_cds_AAT32620.2_3147	0.158279	0.160886
ptsI	GBAA4267	lcl|AE017334.2_cds_AAT33384.1_3842	0.156838	0.138295
tal1	GBAA0670	lcl|AE017334.2_cds_AAT29775.1_626	0.156739	0.172501
GBAA4169	GBAA4169	lcl|AE017334.2_cds_AAT33291.1_3748	0.156316	0.0244442
narJ	GBAA2127	lcl|AE017334.2_cds_AAT31245.1_1940	0.156314	0.0671636
GBAA5179	GBAA5179	lcl|AE017334.2_cds_AAT34309.1_4694	0.15569	0.367743
GBAA1192	GBAA1192	lcl|AE017334.2_cds_AAT30280.1_1096	0.15561	0.0619674
GBAA5298	GBAA5298	lcl|AE017334.2_cds_AAT34431.1_4806	0.154466	0.0917768
GBAA2538	GBAA2538	lcl|AE017334.2_cds_AAT31652.1_2304	0.154262	0.138711
odhA	GBAA1270	lcl|AE017334.2_cds_AAT30361.1_1169	0.153061	0.128916
GBAA1999			0.15265	0.087837
narK	GBAA2138	lcl|AE017334.2_cds_AAT31256.1_1951	0.151358	0.114725
GBAA2268	GBAA2268	lcl|AE017334.2_cds_AAT31389.1_2061	0.149423	0.0625517
GBAA2390	GBAA2390	lcl|AE017334.2_cds_AAT31508.1_2171	0.149145	0.118792
GBAA1408	GBAA1408	lcl|AE017334.2_cds_AAT30505.1_1290	0.148936	0.0846289
GBAA3535	GBAA3535	lcl|AE017334.2_cds_AAT32644.1_3166	0.148307	0.135931
GBAA0506			0.14811	0.289333
GBAA3000	GBAA3000	lcl|AE017334.2_cds_AAT32118.1_2713	0.147588	0.13059
GBAA3098	GBAA3098	lcl|AE017334.2_cds_AAT32215.1_2797	0.144763	0.0512551
GBAA1355	GBAA1355	lcl|AE017334.2_cds_AAT30451.1_1241	0.143729	0.233887
treC	GBAA0632	lcl|AE017334.2_cds_AAT29735.1_590	0.142916	0.102771
GBAA2308	GBAA2308	lcl|AE017334.2_cds_AAT31431.1_2096	0.140767	0.160293
GBAA4598	GBAA4598	lcl|AE017334.2_cds_AAT33719.1_4152	0.140466	0.132998
GBAA3047	GBAA3047	lcl|AE017334.2_cds_AAT32163.1_2750	0.140008	0.110644
GBAA2958	GBAA2958	lcl|AE017334.2_cds_AAT32076.1_2678	0.13946	0.0945821
GBAA2306	GBAA2306	lcl|AE017334.2_cds_AAT31429.1_2094	0.136968	0.162091
GBAA1893	GBAA1893	lcl|AE017334.2_cds_AAT31012.1_1721	0.135571	0.0713103
GBAA3576	GBAA3576	lcl|AE017334.2_cds_AAT32685.1_3199	0.134691	0.239101
GBAA3046	GBAA3046	lcl|AE017334.2_cds_AAT32162.1_2749	0.13321	0.17684
GBAA0604	GBAA0604	lcl|AE017334.2_cds_AAT29706.1_563	0.133185	0.138605
GBAA5300	GBAA5300	lcl|AE017334.2_cds_AAT34433.1_4808	0.133001	0.256266
GBAA3048	GBAA3048	lcl|AE017334.2_cds_AAT32164.1_2751	0.132829	0.138646
GBAA2558	GBAA2558	lcl|AE017334.2_cds_AAT31671.1_2324	0.130852	0.295782
modA			0.130422	0.119627
GBAA2307	GBAA2307	lcl|AE017334.2_cds_AAT31430.1_2095	0.130001	0.15738
GBAA0508	GBAA0508	lcl|AE017334.2_cds_AAT29602.1_471	0.129492	0.207582
GBAA2389			0.129492	0.0656292
GBAA3093	GBAA3093	lcl|AE017334.2_cds_AAT32210.1_2792	0.128842	0.271773
GBAA0213	GBAA0213	lcl|AE017334.2_cds_AAT29295.1_198	0.128763	0.142614
GBAA0316	GBAA0316	lcl|AE017334.2_cds_AAT29404.1_288	0.12848	0.097255
glpT	GBAA0661	lcl|AE017334.2_cds_AAT29765.1_618	0.127138	0.43615
GBAA3049	GBAA3049	lcl|AE017334.2_cds_AAT32165.1_2752	0.126901	0.0894856
glpD	GBAA1027	lcl|AE017334.2_cds_AAT30130.1_956	0.125165	0.117874
cydA2	GBAA5050	lcl|AE017334.2_cds_AAT34173.1_4573	0.124321	0.0785414
kinB3	GBAA4223	lcl|AE017334.2_cds_AAT33340.1_3799	0.124108	0.0519089
GBAA0965	GBAA0965	lcl|AE017334.2_cds_AAT30072.1_899	0.122872	0.183446
GBAA0614	GBAA0614	lcl|AE017334.2_cds_AAT29715.1_572	0.122633	0.0597792
GBAA5286	GBAA5286	lcl|AE017334.2_cds_AAT34418.1_4796	0.121267	0.0991769
nuoJ	GBAA5536	lcl|AE017334.2_cds_AAT34679.1_5023	0.121046	0.270355
GBAA3094	GBAA3094	lcl|AE017334.2_cds_AAT32211.2_2793	0.120325	0.0836606
GBAA1348	GBAA1348	lcl|AE017334.2_cds_AAT30444.1_1234	0.120272	0.0181457
nhaC1	GBAA0341	lcl|AE017334.2_cds_AAT29432.1_311	0.119728	0.0964882
cypA	GBAA2627	lcl|AE017334.2_cds_AAT31743.1_2384	0.119646	0.171907
rbsB	GBAA0669	lcl|AE017334.2_cds_AAT29774.1_625	0.118119	0.128326
GBAA3095	GBAA3095	lcl|AE017334.2_cds_AAT32212.1_2794	0.117451	0.0975603
GBAA0162			0.117247	0.11528
GBAA3926	GBAA3926	lcl|AE017334.2_cds_AAT33043.1_3510	0.116546	0.0718131
kynU	GBAA2753	lcl|AE017334.2_cds_AAT31869.1_2495	0.116337	0.0722767
moeA1	GBAA2135	lcl|AE017334.2_cds_AAT31253.1_1948	0.115601	0.0692587
GBAA0872	GBAA0872	lcl|AE017334.2_cds_AAT29984.1_814	0.114355	0.126858
ptsH1	GBAA4268	lcl|AE017334.2_cds_AAT33385.1_3843	0.113624	0.0688691
GBAA3156			0.113042	0.10307
GBAA0643	GBAA0643	lcl|AE017334.2_cds_AAT29746.1_601	0.112586	0.0655764
GBAA3560	GBAA3560	lcl|AE017334.2_cds_AAT32668.1_3187	0.110412	0.149505
GBAA5287	GBAA5287	lcl|AE017334.2_cds_AAT34419.1_4797	0.108107	0.109143
GBAA4224	GBAA4224	lcl|AE017334.2_cds_AAT33341.1_3800	0.107671	0.116729
GBAA1739			0.10708	0.117815
glnA	GBAA3833	lcl|AE017334.2_cds_AAT32942.1_3427	0.106038	0.208992
GBAA3451	GBAA3451	lcl|AE017334.2_cds_AAT32559.1_3096	0.105888	0.0716492
GBAA0873	GBAA0873	lcl|AE017334.2_cds_AAT29985.1_815	0.105878	0.136456
GBAA0658	GBAA0658	lcl|AE017334.2_cds_AAT29762.1_615	0.105452	0.0509023
GBAA1347			0.105158	0.013185
GBAA0659	GBAA0659	lcl|AE017334.2_cds_AAT29763.1_616	0.104763	0.0758868
GBAA2653	GBAA2653	lcl|AE017334.2_cds_AAT31769.1_2410	0.104702	0.205616
hutI	GBAA3710	lcl|AE017334.2_cds_AAT32818.1_3323	0.104285	0.140953
GBAA3096	GBAA3096	lcl|AE017334.2_cds_AAT32213.1_2795	0.102078	0.0993315
GBAA3925			0.101973	0.108155
ptsG	GBAA4269	lcl|AE017334.2_cds_AAT33386.1_3844	0.101721	0.109902
aroC2	GBAA2956	lcl|AE017334.2_cds_AAT32075.1_2676	0.10016	0.0466739
hutU	GBAA3711	lcl|AE017334.2_cds_AAT32819.1_3324	0.0960643	0.146374
GBAA3486	GBAA3486	lcl|AE017334.2_cds_AAT32597.2_3123	0.0953145	0.106635
GBAA1909			0.0946767	0.0359024
rbsK	GBAA0665	lcl|AE017334.2_cds_AAT29770.1_621	0.0900306	0.0816971
GBAA3645	GBAA3645	lcl|AE017334.2_cds_AAT32753.1_3264	0.0898672	0.057514
GBAA2761	GBAA2761	lcl|AE017334.2_cds_AAT31876.1_2502	0.0890106	0.116994
gntP1	GBAA0163	lcl|AE017334.2_cds_AAT29245.1_157	0.0888421	0.0783377
GBAA2134	GBAA2134	lcl|AE017334.2_cds_AAT31252.1_1947	0.0887704	0.046915
GBAA2559	GBAA2559	lcl|AE017334.2_cds_AAT31672.1_2325	0.0870728	0.070376
GBAA2269	GBAA2269	lcl|AE017334.2_cds_AAT31390.1_2062	0.0853101	0.0252868
GBAA1945	GBAA1945	lcl|AE017334.2_cds_AAT31064.1_1771	0.084141	0.165309
glnR	GBAA3834	lcl|AE017334.2_cds_AAT32943.1_3428	0.0836495	0.14081
GBAA0239	GBAA0239	lcl|AE017334.2_cds_AAT29320.1_218	0.0809781	0.0691295
rbsA	GBAA0667	lcl|AE017334.2_cds_AAT29772.1_623	0.0798522	0.066358
hisC2	GBAA2955	lcl|AE017334.2_cds_AAT70137.1_2675	0.0749996	0.0220401
GBAA2745	GBAA2745	lcl|AE017334.2_cds_AAT31860.2_2487	0.07291	0.0377185
GBAA1246	GBAA1246	lcl|AE017334.2_cds_AAT30336.1_1145	0.0692507	0.0246278
GBAA4467	GBAA4467	lcl|AE017334.2_cds_AAT33585.1_4031	0.0688367	0.0704461
GBAA3257	GBAA3257	lcl|AE017334.2_cds_AAT32369.1_2923	0.0671548	0.0322799
rbsD	GBAA0666	lcl|AE017334.2_cds_AAT29771.1_622	0.0649919	0.0742915
GBAA5478	GBAA5478	lcl|AE017334.2_cds_AAT34620.1_4968	0.0638175	0.0719936
GBAA0238	GBAA0238	lcl|AE017334.2_cds_AAT29319.1_217	0.0631113	0.067021
GBAA3895	GBAA3895	lcl|AE017334.2_cds_AAT33007.1_3482	0.0624957	0.113614
GBAA0660	GBAA0660	lcl|AE017334.2_cds_ACN55063.1_617	0.0620332	0.0207319
ldh2	GBAA5125	lcl|AE017334.2_cds_AAT34253.1_4643	0.0583625	0.110432
rbsR	GBAA0664	lcl|AE017334.2_cds_AAT29769.1_620	0.0571299	0.0511993
scrK	GBAA0752	lcl|AE017334.2_cds_AAT29859.1_705	0.0571089	0.19041
GBAA2793	GBAA2793	lcl|AE017334.2_cds_AAT31910.1_2534	0.0563036	0.045221
GBAA1321	GBAA1321	lcl|AE017334.2_cds_AAT30410.1_1214	0.0562188	0.0726409
hutH	GBAA3712	lcl|AE017334.2_cds_AAT32820.1_3325	0.0538219	0.074696
GBAA1458	GBAA1458	lcl|AE017334.2_cds_AAT30557.2_1341	0.0493979	0.0539912
GBAA2743	GBAA2743	lcl|AE017334.2_cds_AAT31858.1_2485	0.0488735	0.0374131
GBAA5288	GBAA5288	lcl|AE017334.2_cds_AAT35460.1_4798	0.0480654	0.204231
rbsC	GBAA0668	lcl|AE017334.2_cds_AAT29773.1_624	0.0475788	0.0428192
GBAA2744	GBAA2744	lcl|AE017334.2_cds_AAT31859.1_2486	0.044508	0.0238482
lldP2	GBAA5464	lcl|AE017334.2_cds_AAT34602.1_4960	0.0427932	0.0711555
gntR	GBAA0161	lcl|AE017334.2_cds_AAT29242.1_156	0.042751	0.0286326
GBAA2537	GBAA2537	lcl|AE017334.2_cds_AAT31651.1_2303	0.0413186	0.0507772
cydB1	GBAA1944	lcl|AE017334.2_cds_AAT31063.1_1770	0.0387403	0.0989274
treB	GBAA0631	lcl|AE017334.2_cds_AAT29734.1_589	0.0386927	0.0183837
GBAA2851			0.0382684	0.0339736
ldh3	GBAA5240	lcl|AE017334.2_cds_AAT34368.1_4750	0.0375625	0.0435607
GBAA5072	GBAA5072	lcl|AE017334.2_cds_AAT34196.1_4595	0.0294301	0.0156422
lldP1	GBAA0610	lcl|AE017334.2_cds_AAT29712.1_569	0.0264331	0.0502897
GBAA2637	GBAA2637	lcl|AE017334.2_cds_AAT31753.2_2394	0.0202096	0.0553415
cydA1	GBAA1943	lcl|AE017334.2_cds_AAT31062.1_1769	0.0167963	0.0400317
scrB	GBAA0753	lcl|AE017334.2_cds_AAT29860.1_706	0.0126974	0.0597801
GBAA4453	GBAA4453	lcl|AE017334.2_cds_AAT33572.1_4020	0.0101228	0.0222261
GBAA1175	GBAA1175	lcl|AE017334.2_cds_AAT30264.2_1082	0.00740695	0.0233883
scrA	GBAA0754	lcl|AE017334.2_cds_AAT29861.1_707	0.00694578	0.0287129
