# Supplementary material for: Comparative Analysis of the Global Transcriptomic Response to Oxidative Stress of Bacillus anthracis htrA-Disrupted and Parental Wild Type Strains
Source: Microorganisms. 2020 Nov 30;8(12):1896. doi: 10.3390/microorganisms8121896 (PMC7760947; doi:10.3390/microorganisms8121896)
Supplement: Supplementary file 1 [file microorganisms-08-01896-s001.zip › Supplementary Table S3 DEGS modulated in the WT strain only.xlsx]

## Sheet: upregulated
Supplementary Table S3 Differentially expressed genes following H2O2 treatment in the WT strain
Sheet 1-Upregulated Genes
Sequence_name	Locus tag	Gene_ID	foldChange
GBAA3228	GBAA3228	lcl|AE017334.2_cds_AAT32342.1_2903	11.1503
GBAA3227	GBAA3227	lcl|AE017334.2_cds_AAT32341.1_2902	9.57498
GBAA0429	GBAA0429	lcl|AE017334.2_cds_AAT29529.1_396	8.63031
spxA2	GBAA3456	lcl|AE017334.2_cds_AAT32564.1_3101	8.40641
mntA	GBAA3189	lcl|AE017334.2_cds_AAT32305.1_2869	7.40968
ric	GBAA2147	lcl|AE017334.2_cds_AAT31265.1_1960	7.15505
GBAA3800	GBAA3800	lcl|AE017334.2_cds_AAT32907.1_3396	6.74637
GBAA1963			6.27672
GBAA2608	GBAA2608	lcl|AE017334.2_cds_AAT31725.1_2367	5.68525
GBAA4736	GBAA4736	lcl|AE017334.2_cds_AAT33859.1_4279	5.66719
GBAA2473	GBAA2473	lcl|AE017334.2_cds_AAT31588.2_2248	5.43921
GBAA1768	GBAA1768	lcl|AE017334.2_cds_AAT35313.1_1614	5.42995
GBAA2058	GBAA2058	lcl|AE017334.2_cds_AAT31174.1_1874	5.3346
GBAA5077	GBAA5077	lcl|AE017334.2_cds_AAT34200.1_4599	5.17511
GBAA4735			5.14216
GBAA2059	GBAA2059	lcl|AE017334.2_cds_AAT31175.1_1875	4.93354
GBAA2588	GBAA2588	lcl|AE017334.2_cds_AAT31702.1_2353	4.71364
GBAA2660	GBAA2660	lcl|AE017334.2_cds_AAT31775.1_2416	4.66127
GBAA0975	GBAA0975	lcl|AE017334.2_cds_AAT30081.2_906	4.61037
GBAA4882	GBAA4882	lcl|AE017334.2_cds_AAT34000.1_4415	4.47188
GBAA1209	GBAA1209	lcl|AE017334.2_cds_AAT30295.1_1112	4.42474
GBAA2116	GBAA2116	lcl|AE017334.2_cds_AAT31234.2_1929	4.33826
GBAA0844	GBAA0844	lcl|AE017334.2_cds_AAT29958.1_790	4.32609
GBAA3686	GBAA3686	lcl|AE017334.2_cds_AAT32794.1_3299	4.3086
GBAA4168	GBAA4168	lcl|AE017334.2_cds_AAT33290.2_3747	4.295
GBAA5049	GBAA5049	lcl|AE017334.2_cds_AAT34172.1_4572	4.26498
GBAA0675	GBAA0675	lcl|AE017334.2_cds_AAT29779.1_630	4.22395
GBAA0940	GBAA0940	lcl|AE017334.2_cds_AAT35285.1_875	4.14814
GBAA5048	GBAA5048	lcl|AE017334.2_cds_AAT34171.1_4571	4.13289
spxA1	GBAA1200	lcl|AE017334.2_cds_AAT30288.1_1103	3.98389
GBAA1172	GBAA1172	lcl|AE017334.2_cds_AAT30261.1_1079	3.98137
GBAA4571	GBAA4571	lcl|AE017334.2_cds_AAT33691.1_4128	3.91662
GBAA3610	GBAA3610	lcl|AE017334.2_cds_AAT32720.1_3232	3.86833
GBAA1775	GBAA1775	lcl|AE017334.2_cds_AAT30889.1_1619	3.82264
GBAA0581	GBAA0581	lcl|AE017334.2_cds_AAT29680.1_542	3.76674
GBAA3103	GBAA3103	lcl|AE017334.2_cds_AAT32219.1_2801	3.70282
GBAA1959	GBAA1959	lcl|AE017334.2_cds_AAT31080.1_1784	3.69952
GBAA1743	GBAA1743	lcl|AE017334.2_cds_AAT30858.2_1594	3.61762
GBAA4741	GBAA4741	lcl|AE017334.2_cds_AAT33864.1_4282	3.59545
GBAA4504	GBAA4504	lcl|AE017334.2_cds_AAT33623.1_4066	3.59301
GBAA4019	GBAA4019	lcl|AE017334.2_cds_AAT33135.1_3601	3.566
GBAA3184	GBAA3184	lcl|AE017334.2_cds_AAT32300.1_2864	3.54761
fsR	GBAA1830	lcl|AE017334.2_cds_AAT70133.1_1667	3.46965
GBAA3922	GBAA3922	lcl|AE017334.2_cds_AAT33038.1_3508	3.39979
recQ1	GBAA1505	lcl|AE017334.2_cds_AAT30603.2_1383	3.39107
GBAA2675			3.35659
GBAA4576	GBAA4576	lcl|AE017334.2_cds_AAT33696.1_4132	3.33227
GBAA4020			3.31634
GBAA1016	GBAA1016	lcl|AE017334.2_cds_AAT30120.1_946	3.26011
GBAA4179	GBAA4179	lcl|AE017334.2_cds_AAT35410.1_3758	3.21197
ribBA	GBAA4333	lcl|AE017334.2_cds_AAT33454.1_3907	3.20984
abrB	GBAA0034	lcl|AE017334.2_cds_AAT29114.1_32	3.20291
GBAA2865	GBAA2865	lcl|AE017334.2_cds_AAT31984.1_2594	3.19787
GBAA3181	GBAA3181	lcl|AE017334.2_cds_AAT32297.1_2861	3.18996
GBAA1015	GBAA1015	lcl|AE017334.2_cds_AAT70121.1_945	3.18775
GBAA2115	GBAA2115	lcl|AE017334.2_cds_AAT31233.1_1928	3.18707
GBAA2868	GBAA2868	lcl|AE017334.2_cds_AAT31987.1_2597	3.18011
mobB	GBAA4973	lcl|AE017334.2_cds_AAT34095.1_4502	3.16486
GBAA2255	GBAA2255	lcl|AE017334.2_cds_AAT31375.1_2051	3.13242
GBAA0880	GBAA0880	lcl|AE017334.2_cds_AAT29991.1_821	3.09746
GBAA5483	GBAA5483	lcl|AE017334.2_cds_AAT34624.1_4972	3.07275
GBAA5627	GBAA5627	lcl|AE017334.2_cds_AAT34776.1_5107	3.07144
GBAA1759	GBAA1759	lcl|AE017334.2_cds_AAT70132.1_1607	3.05796
GBAA4369	GBAA4369	lcl|AE017334.2_cds_AAT33488.1_3940	3.03849
GBAA1508			3.03364
GBAA5337	GBAA5337	lcl|AE017334.2_cds_ACN55058.1_4841	3.0264
GBAA1758	GBAA1758	lcl|AE017334.2_cds_AAT30873.1_1606	3.00736
GBAA4271	GBAA4271	lcl|AE017334.2_cds_AAT33388.1_3846	2.99659
GBAA2444	GBAA2444	lcl|AE017334.2_cds_AAT31560.1_2221	2.98231
GBAA4170	GBAA4170	lcl|AE017334.2_cds_AAT33292.1_3749	2.98226
GBAA4236	GBAA4236	lcl|AE017334.2_cds_AAT33353.1_3812	2.98198
GBAA1504	GBAA1504	lcl|AE017334.2_cds_AAT30602.1_1382	2.9703
ugtP	GBAA0511	lcl|AE017334.2_cds_AAT29605.1_474	2.96748
GBAA3687	GBAA3687	lcl|AE017334.2_cds_AAT32795.1_3300	2.95481
GBAA1003	GBAA1003	lcl|AE017334.2_cds_AAT30106.1_933	2.94812
GBAA2321	GBAA2321	lcl|AE017334.2_cds_AAT31443.1_2109	2.94005
GBAA2529			2.93726
GBAA5172	GBAA5172	lcl|AE017334.2_cds_AAT34302.1_4687	2.93032
GBAA1890	GBAA1890	lcl|AE017334.2_cds_AAT31008.1_1718	2.92513
GBAA0931	GBAA0931	lcl|AE017334.2_cds_AAT30040.1_866	2.92239
lipA	GBAA5205	lcl|AE017334.2_cds_AAT34336.1_4719	2.90193
GBAA5201	GBAA5201	lcl|AE017334.2_cds_AAT34332.1_4715	2.90168
GBAA5154	GBAA5154	lcl|AE017334.2_cds_AAT34283.1_4672	2.9003
GBAA4312	GBAA4312	lcl|AE017334.2_cds_AAT33432.2_3886	2.90021
GBAA0695	GBAA0695	lcl|AE017334.2_cds_AAT29800.1_650	2.89725
GBAA4217	GBAA4217	lcl|AE017334.2_cds_AAT33334.1_3793	2.88729
yhaM	GBAA1012	lcl|AE017334.2_cds_AAT30115.1_942	2.85664
GBAA4721	GBAA4721	lcl|AE017334.2_cds_AAT33844.1_4266	2.85519
GBAA1088	GBAA1088	lcl|AE017334.2_cds_AAT30186.1_1009	2.82331
GBAA4925	GBAA4925	lcl|AE017334.2_cds_AAT34043.1_4456	2.7966
GBAA2317	GBAA2317	lcl|AE017334.2_cds_AAT31440.1_2105	2.78111
GBAA4927	GBAA4927	lcl|AE017334.2_cds_AAT34045.1_4458	2.78009
GBAA1089	GBAA1089	lcl|AE017334.2_cds_AAT30187.1_1010	2.77848
GBAA3351	GBAA3351	lcl|AE017334.2_cds_AAT32460.1_3001	2.76259
GBAA1901	GBAA1901	lcl|AE017334.2_cds_AAT31019.1_1729	2.75951
GBAA4505	GBAA4505	lcl|AE017334.2_cds_AAT33624.1_4067	2.75234
GBAA0612	GBAA0612	lcl|AE017334.2_cds_AAT29713.1_570	2.72817
GBAA2443	GBAA2443	lcl|AE017334.2_cds_AAT31559.1_2220	2.72411
GBAA0158	GBAA0158	lcl|AE017334.2_cds_AAT35252.1_153	2.7099
GBAA0166	GBAA0166	lcl|AE017334.2_cds_AAT29248.1_160	2.69955
GBAA1641	GBAA1641	lcl|AE017334.2_cds_AAT30751.1_1511	2.69585
GBAA3699	GBAA3699	lcl|AE017334.2_cds_AAT32807.1_3312	2.68891
GBAA4215	GBAA4215	lcl|AE017334.2_cds_AAT33332.1_3791	2.68561
GBAA1365	GBAA1365	lcl|AE017334.2_cds_AAT30459.1_1249	2.65969
GBAA2010	GBAA2010	lcl|AE017334.2_cds_AAT31132.1_1829	2.65358
ogt1	GBAA2039	lcl|AE017334.2_cds_AAT31153.1_1856	2.6407
GBAA4316	GBAA4316	lcl|AE017334.2_cds_AAT33437.1_3890	2.62687
moeA3	GBAA4974	lcl|AE017334.2_cds_AAT34096.2_4503	2.60913
GBAA4960	GBAA4960	lcl|AE017334.2_cds_AAT70158.1_4489	2.59006
GBAA0029	GBAA0029	lcl|AE017334.2_cds_AAT29109.1_27	2.58346
pepQ2	GBAA4861	lcl|AE017334.2_cds_AAT33979.1_4395	2.58099
ribE	GBAA4332	lcl|AE017334.2_cds_AAT33453.1_3906	2.57294
holA	GBAA4548	lcl|AE017334.2_cds_AAT33669.1_4108	2.57275
GBAA5226	GBAA5226	lcl|AE017334.2_cds_AAT34355.1_4737	2.57064
GBAA0942	GBAA0942	lcl|AE017334.2_cds_AAT35286.1_876	2.55996
GBAA2457	GBAA2457	lcl|AE017334.2_cds_AAT31572.2_2234	2.5397
GBAA2933	GBAA2933	lcl|AE017334.2_cds_AAT32050.1_2654	2.53948
GBAA5688	GBAA5688	lcl|AE017334.2_cds_AAT34844.1_5161	2.53911
GBAA4976	GBAA4976	lcl|AE017334.2_cds_AAT34098.1_4505	2.52139
GBAA2120	GBAA2120	lcl|AE017334.2_cds_AAT31238.1_1933	2.50874
crr	GBAA5563	lcl|AE017334.2_cds_AAT34706.1_5049	2.50307
GBAA1829			2.4924
GBAA1118	GBAA1118	lcl|AE017334.2_cds_AAT30213.1_1032	2.48105
GBAA3229	GBAA3229	lcl|AE017334.2_cds_AAT32343.1_2904	2.47622
gerSA	GBAA3633	lcl|AE017334.2_cds_AAT32742.1_3253	2.45216
GBAA3860	GBAA3860	lcl|AE017334.2_cds_AAT32973.1_3451	2.43903
GBAA0955	GBAA0955	lcl|AE017334.2_cds_AAT30062.1_889	2.43481
GBAA5224	GBAA5224	lcl|AE017334.2_cds_AAT34353.1_4735	2.41461
GBAA1541	GBAA1541	lcl|AE017334.2_cds_AAT30638.1_1417	2.40342
GBAA1332	GBAA1332	lcl|AE017334.2_cds_AAT30422.1_1224	2.38968
ecsB	GBAA1049	lcl|AE017334.2_cds_AAT30149.1_976	2.38149
zapA	GBAA4797	lcl|AE017334.2_cds_AAT33918.1_4333	2.38029
nrdR	GBAA4824	lcl|AE017334.2_cds_AAT33945.1_4360	2.37928
GBAA5009	GBAA5009	lcl|AE017334.2_cds_AAT34136.1_4537	2.37228
GBAA2932	GBAA2932	lcl|AE017334.2_cds_AAT32049.2_2653	2.37199
ecsA	GBAA1048	lcl|AE017334.2_cds_AAT30148.1_975	2.36682
GBAA1744	GBAA1744	lcl|AE017334.2_cds_AAT30859.1_1595	2.34977
GBAA1950	GBAA1950	lcl|AE017334.2_cds_AAT31069.1_1776	2.33491
GBAA3795	GBAA3795	lcl|AE017334.2_cds_AAT32904.1_3392	2.33119
GBAA4432	GBAA4432	lcl|AE017334.2_cds_AAT33549.1_4001	2.32987
ytvI	GBAA4841	lcl|AE017334.2_cds_AAT33960.1_4377	2.30539
GBAA1631	GBAA1631	lcl|AE017334.2_cds_AAT35311.1_1502	2.29428
GBAA5616	GBAA5616	lcl|AE017334.2_cds_AAT34763.1_5097	2.29341
GBAA0540	GBAA0540	lcl|AE017334.2_cds_AAT29637.1_502	2.27326
GBAA4147	GBAA4147	lcl|AE017334.2_cds_AAT33269.2_3726	2.27292
GBAA0591	GBAA0591	lcl|AE017334.2_cds_AAT29692.1_551	2.25804
GBAA3697	GBAA3697	lcl|AE017334.2_cds_AAT32805.1_3310	2.25093
glgP	GBAA5119	lcl|AE017334.2_cds_AAT34247.1_4637	2.2468
speE1	GBAA5619	lcl|AE017334.2_cds_AAT70165.1_5099	2.2456
GBAA5637	GBAA5637	lcl|AE017334.2_cds_AAT34787.1_5116	2.24538
metG1	GBAA0036	lcl|AE017334.2_cds_AAT29115.2_33	2.2195
GBAA3698	GBAA3698	lcl|AE017334.2_cds_AAT32806.1_3311	2.20614
GBAA3207	GBAA3207	lcl|AE017334.2_cds_AAT32323.1_2886	2.19831
GBAA2359	GBAA2359	lcl|AE017334.2_cds_AAT31478.1_2144	2.18619
GBAA5035	GBAA5035	lcl|AE017334.2_cds_AAT34158.1_4559	2.18502
panE2	GBAA4059	lcl|AE017334.2_cds_AAT35404.1_3640	2.17358
GBAA0938	GBAA0938	lcl|AE017334.2_cds_AAT30048.1_873	2.17138
GBAA4881			2.16148
GBAA1011	GBAA1011	lcl|AE017334.2_cds_AAT30114.2_941	2.15946
GBAA1632	GBAA1632	lcl|AE017334.2_cds_AAT30742.1_1503	2.15853
GBAA1102			2.15103
GBAA4951	GBAA4951	lcl|AE017334.2_cds_AAT34071.1_4481	2.14351
GBAA4536	GBAA4536	lcl|AE017334.2_cds_AAT33657.1_4096	2.13945
GBAA2246	GBAA2246	lcl|AE017334.2_cds_AAT31368.1_2043	2.13916
GBAA3907	GBAA3907	lcl|AE017334.2_cds_AAT33022.1_3494	2.12627
GBAA4977			2.12456
glmS	GBAA0159	lcl|AE017334.2_cds_AAT29240.1_154	2.12219
GBAA2690	GBAA2690	lcl|AE017334.2_cds_AAT31806.1_2440	2.11958
GBAA1636	GBAA1636	lcl|AE017334.2_cds_AAT30746.2_1507	2.11701
recX	GBAA0516	lcl|AE017334.2_cds_AAT29610.1_479	2.11198
hpt	GBAA0063	lcl|AE017334.2_cds_AAT29141.2_60	2.10657
GBAA0383	GBAA0383	lcl|AE017334.2_cds_AAT29478.1_352	2.1016
GBAA1333	GBAA1333	lcl|AE017334.2_cds_AAT30424.1_1225	2.09409
rfbB	GBAA1230	lcl|AE017334.2_cds_AAT30319.1_1129	2.09406
GBAA0382	GBAA0382	lcl|AE017334.2_cds_AAT29477.1_351	2.0933
miaB	GBAA3908	lcl|AE017334.2_cds_AAT33023.1_3495	2.08845
GBAA0617	GBAA0617	lcl|AE017334.2_cds_AAT29719.1_575	2.0848
GBAA0273	GBAA0273	lcl|AE017334.2_cds_AAT29357.1_250	2.08331
GBAA5191	GBAA5191	lcl|AE017334.2_cds_AAT34322.1_4706	2.08272
GBAA4931	GBAA4931	lcl|AE017334.2_cds_AAT34050.1_4462	2.07433
GBAA3526	GBAA3526	lcl|AE017334.2_cds_AAT32636.1_3160	2.07415
GBAA1485	GBAA1485	lcl|AE017334.2_cds_AAT30583.1_1363	2.06511
GBAA5008	GBAA5008	lcl|AE017334.2_cds_AAT35444.1_4536	2.0561
GBAA4614	GBAA4614	lcl|AE017334.2_cds_AAT33736.1_4168	2.04225
GBAA2029	GBAA2029	lcl|AE017334.2_cds_AAT31147.1_1848	2.03044
GBAA4189	GBAA4189	lcl|AE017334.2_cds_AAT33308.1_3766	2.02948
GBAA0616	GBAA0616	lcl|AE017334.2_cds_AAT29718.1_574	2.02813
GBAA4932	GBAA4932	lcl|AE017334.2_cds_AAT34051.1_4463	2.02696
GBAA3672	GBAA3672	lcl|AE017334.2_cds_AAT32781.1_3285	2.02346
GBAA4603	GBAA4603	lcl|AE017334.2_cds_AAT33724.1_4157	2.01969
smpB	GBAA5332	lcl|AE017334.2_cds_AAT34465.1_4836	2.0178
GBAA1010	GBAA1010	lcl|AE017334.2_cds_AAT30113.1_940	2.01769
GBAA3081	GBAA3081	lcl|AE017334.2_cds_AAT32196.1_2783	2.01581
ldh1	GBAA1923	lcl|AE017334.2_cds_AAT31043.2_1749	2.01114
GBAA3590	GBAA3590	lcl|AE017334.2_cds_AAT32700.1_3212	2.0033
GBAA3069	GBAA3069	lcl|AE017334.2_cds_AAT32185.1_2772	2.00248
holB	GBAA0028	lcl|AE017334.2_cds_AAT29108.2_26	1.99793
GBAA5265	GBAA5265	lcl|AE017334.2_cds_AAT34397.1_4775	1.99425
GBAA1542	GBAA1542	lcl|AE017334.2_cds_AAT30639.1_1418	1.98858
GBAA1860	GBAA1860	lcl|AE017334.2_cds_AAT30975.1_1694	1.9836
GBAA1803	GBAA1803	lcl|AE017334.2_cds_AAT30915.1_1645	1.97906
GBAA3427	GBAA3427	lcl|AE017334.2_cds_AAT32537.2_3073	1.97558
GBAA0541	GBAA0541	lcl|AE017334.2_cds_AAT29638.1_503	1.97463
yycF	GBAA5715	lcl|AE017334.2_cds_AAT34876.1_5188	1.97201
GBAA3230	GBAA3230	lcl|AE017334.2_cds_AAT32344.1_2905	1.96541
GBAA2360	GBAA2360	lcl|AE017334.2_cds_AAT31479.1_2145	1.96538
GBAA4815	GBAA4815	lcl|AE017334.2_cds_AAT33936.1_4351	1.96304
mdh	GBAA4837	lcl|AE017334.2_cds_AAT33956.1_4373	1.95685
GBAA2224	GBAA2224	lcl|AE017334.2_cds_AAT31342.1_2023	1.95541
guaC	GBAA5705	lcl|AE017334.2_cds_AAT34865.1_5178	1.95329
GBAA4933	GBAA4933	lcl|AE017334.2_cds_AAT70157.1_4464	1.95314
tilS	GBAA0062	lcl|AE017334.2_cds_AAT29140.1_59	1.9525
GBAA5141	GBAA5141	lcl|AE017334.2_cds_AAT34270.1_4659	1.94138
GBAA1242	GBAA1242	lcl|AE017334.2_cds_AAT30331.1_1141	1.92643
GBAA5289	GBAA5289	lcl|AE017334.2_cds_AAT34420.1_4799	1.92075
GBAA1385	GBAA1385	lcl|AE017334.2_cds_AAT30482.1_1268	1.91957
GBAA4988	GBAA4988	lcl|AE017334.2_cds_AAT34111.1_4516	1.91804
GBAA0618	GBAA0618	lcl|AE017334.2_cds_AAT29720.1_576	1.91628
GBAA5229	GBAA5229	lcl|AE017334.2_cds_AAT34358.1_4740	1.90565
GBAA4952	GBAA4952	lcl|AE017334.2_cds_AAT34073.1_4482	1.87323
GBAA2040	GBAA2040	lcl|AE017334.2_cds_AAT31154.1_1857	1.86452
GBAA0205	GBAA0205	lcl|AE017334.2_cds_AAT29289.2_191	1.85966
GBAA4615	GBAA4615	lcl|AE017334.2_cds_AAT35431.1_4169	1.85919
rex	GBAA0263	lcl|AE017334.2_cds_AAT29347.1_241	1.85361
GBAA2240	GBAA2240	lcl|AE017334.2_cds_AAT31361.1_2037	1.84845
pgi	GBAA5130	lcl|AE017334.2_cds_AAT34259.1_4648	1.84452
GBAA4190	GBAA4190	lcl|AE017334.2_cds_AAT33309.1_3767	1.79725
mtnN	GBAA4602	lcl|AE017334.2_cds_AAT33723.2_4156	1.79113
GBAA4191	GBAA4191	lcl|AE017334.2_cds_AAT33310.1_3768	1.78625
recF	GBAA0004	lcl|AE017334.2_cds_AAT29082.1_4	1.7847
hemL1	GBAA0531	lcl|AE017334.2_cds_AAT29625.1_493	1.76123
menB	GBAA5109	lcl|AE017334.2_cds_AAT34235.1_4627	1.71543
lutB	GBAA1316	lcl|AE017334.2_cds_AAT30405.1_1211	1.69518

## Sheet: downregulated
Supplementary Table S3 Differentially expressed genes following H2O2 treatment in the WT strain
Sheet 2-Down-regulated Genes
Sequence_name	Locus tag	Gene_ID	foldChange
GBAA2633	GBAA2633	lcl|AE017334.2_cds_AAT31749.1_2390	0.0381348
GBAA5124	GBAA5124	lcl|AE017334.2_cds_AAT34252.1_4642	0.0490665
GBAA1607	GBAA1607	lcl|AE017334.2_cds_AAT30705.1_1481	0.0491163
GBAA2898	GBAA2898	lcl|AE017334.2_cds_AAT32015.1_2623	0.0790426
GBAA2511	GBAA2511	lcl|AE017334.2_cds_AAT31622.1_2282	0.0903289
GBAA5386	GBAA5386	lcl|AE017334.2_cds_AAT34520.1_4889	0.119113
GBAA2534	GBAA2534	lcl|AE017334.2_cds_AAT31648.1_2300	0.119653
GBAA2535	GBAA2535	lcl|AE017334.2_cds_AAT31649.1_2301	0.129548
GBAA2536	GBAA2536	lcl|AE017334.2_cds_AAT31650.1_2302	0.138003
GBAA0751	GBAA0751	lcl|AE017334.2_cds_AAT29858.1_704	0.149256
GBAA0315	GBAA0315	lcl|AE017334.2_cds_AAT35261.1_287	0.178673
GBAA0206	GBAA0206	lcl|AE017334.2_cds_AAT29290.1_192	0.18845
prsA3	GBAA2336	lcl|AE017334.2_cds_AAT31456.2_2123	0.189727
GBAA3158	GBAA3158	lcl|AE017334.2_cds_AAT32274.1_2844	0.193204
GBAA2638	GBAA2638	lcl|AE017334.2_cds_AAT31754.1_2395	0.199536
GBAA2975	GBAA2975	lcl|AE017334.2_cds_AAT32092.2_2692	0.201265
GBAA2849	GBAA2849	lcl|AE017334.2_cds_AAT31966.1_2581	0.21308
GBAA2547	GBAA2547	lcl|AE017334.2_cds_AAT31660.1_2313	0.213892
GBAA0507	GBAA0507	lcl|AE017334.2_cds_AAT29601.1_470	0.214826
GBAA0212	GBAA0212	lcl|AE017334.2_cds_AAT35255.1_197	0.217177
GBAA2392	GBAA2392	lcl|AE017334.2_cds_AAT31509.1_2173	0.227089
GBAA4808	GBAA4808	lcl|AE017334.2_cds_AAT33928.1_4344	0.229979
GBAA5501	GBAA5501	lcl|AE017334.2_cds_AAT34643.1_4990	0.23047
GBAA0504	GBAA0504	lcl|AE017334.2_cds_AAT35272.1_468	0.230883
GBAA1122	GBAA1122	lcl|AE017334.2_cds_AAT30217.1_1036	0.231187
GBAA0505	GBAA0505	lcl|AE017334.2_cds_AAT35273.1_469	0.241237
GBAA4809	GBAA4809	lcl|AE017334.2_cds_AAT33929.2_4345	0.244937
GBAA2726	GBAA2726	lcl|AE017334.2_cds_AAT31843.1_2470	0.246668
GBAA5036	GBAA5036	lcl|AE017334.2_cds_AAT34159.1_4560	0.246976
GBAA0790	GBAA0790	lcl|AE017334.2_cds_AAT29899.2_736	0.260034
purQ	GBAA0293	lcl|AE017334.2_cds_AAT29380.1_266	0.261248
GBAA2345	GBAA2345	lcl|AE017334.2_cds_AAT31464.1_2131	0.263234
GBAA0361	GBAA0361	lcl|AE017334.2_cds_AAT29455.1_329	0.264278
GBAA1380	GBAA1380	lcl|AE017334.2_cds_AAT30477.2_1263	0.269529
GBAA1645	GBAA1645	lcl|AE017334.2_cds_AAT30755.1_1515	0.272012
GBAA3597	GBAA3597	lcl|AE017334.2_cds_AAT32707.1_3219	0.272989
uraA	GBAA4029	lcl|AE017334.2_cds_AAT33146.1_3610	0.275698
GBAA4997	GBAA4997	lcl|AE017334.2_cds_AAT34123.1_4525	0.27691
GBAA2153	GBAA2153	lcl|AE017334.2_cds_AAT31273.1_1966	0.279498
nuoL	GBAA5534	lcl|AE017334.2_cds_AAT70163.1_5021	0.282215
GBAA0314	GBAA0314	lcl|AE017334.2_cds_AAT29403.1_286	0.282595
prsA2	GBAA1169	lcl|AE017334.2_cds_AAT30258.1_1076	0.284653
GBAA0390	GBAA0390	lcl|AE017334.2_cds_AAT29485.1_359	0.288573
GBAA0765			0.290322
GBAA1593	GBAA1593	lcl|AE017334.2_cds_AAT30692.1_1468	0.290953
eag	GBAA0887	lcl|AE017334.2_cds_AAT29997.1_827	0.297675
pyrK	GBAA4024	lcl|AE017334.2_cds_AAT33141.1_3605	0.299071
GBAA1245	GBAA1245	lcl|AE017334.2_cds_AAT30335.1_1144	0.302439
GBAA2631	GBAA2631	lcl|AE017334.2_cds_AAT31747.1_2388	0.306788
pyrH1	GBAA1797	lcl|AE017334.2_cds_AAT30910.1_1640	0.307151
GBAA1646	GBAA1646	lcl|AE017334.2_cds_AAT30756.1_1516	0.308854
GBAA4996	GBAA4996	lcl|AE017334.2_cds_AAT34122.1_4524	0.312635
GBAA3016	GBAA3016	lcl|AE017334.2_cds_AAT32133.1_2728	0.313041
nuoM	GBAA5533	lcl|AE017334.2_cds_AAT34676.1_5020	0.313138
hfq1	GBAA1656	lcl|AE017334.2_cds_AAT30766.1_1526	0.316625
GBAA4612	GBAA4612	lcl|AE017334.2_cds_AAT33734.1_4166	0.319166
GBAA1236	GBAA1236	lcl|AE017334.2_cds_AAT30325.1_1135	0.320946
GBAA3369	GBAA3369	lcl|AE017334.2_cds_AAT32477.1_3019	0.330967
carA	GBAA4026	lcl|AE017334.2_cds_AAT33143.1_3607	0.331259
pyrC	GBAA4027	lcl|AE017334.2_cds_AAT33144.1_3608	0.333667
GBAA5527			0.339087
nuoN	GBAA5532	lcl|AE017334.2_cds_AAT34675.1_5019	0.341568
GBAA1123	GBAA1123	lcl|AE017334.2_cds_AAT30218.1_1037	0.343174
aspA3	GBAA3136	lcl|AE017334.2_cds_AAT70141.1_2829	0.343715
GBAA5274	GBAA5274	lcl|AE017334.2_cds_AAT34406.1_4784	0.351988
GBAA1651	GBAA1651	lcl|AE017334.2_cds_AAT30761.1_1521	0.353692
GBAA2639	GBAA2639	lcl|AE017334.2_cds_AAT31755.1_2396	0.355601
metH	GBAA4478	lcl|AE017334.2_cds_AAT33596.2_4041	0.356709
GBAA1130	GBAA1130	lcl|AE017334.2_cds_AAT30224.1_1043	0.360257
GBAA5245	GBAA5245	lcl|AE017334.2_cds_AAT34374.1_4755	0.364858
hprK	GBAA5392	lcl|AE017334.2_cds_AAT34526.1_4895	0.36509
GBAA2531	GBAA2531	lcl|AE017334.2_cds_AAT31645.1_2297	0.371514
proC2	GBAA3143	lcl|AE017334.2_cds_AAT32257.1_2836	0.373555
cbiO2			0.379341
celB2	GBAA5443	lcl|AE017334.2_cds_AAT34581.1_4941	0.381995
GBAA3381	GBAA3381	lcl|AE017334.2_cds_AAT32489.1_3031	0.384051
GBAA3144	GBAA3144	lcl|AE017334.2_cds_AAT32258.1_2837	0.385297
GBAA2848	GBAA2848	lcl|AE017334.2_cds_AAT31965.1_2580	0.385901
GBAA4667	GBAA4667	lcl|AE017334.2_cds_AAT33789.1_4216	0.38678
pyrD	GBAA4023	lcl|AE017334.2_cds_AAT33140.1_3604	0.390358
GBAA1628	GBAA1628	lcl|AE017334.2_cds_AAT30737.1_1499	0.397108
cbiO1			0.400134
GBAA3420	GBAA3420	lcl|AE017334.2_cds_AAT32529.1_3066	0.405612
GBAA5059	GBAA5059	lcl|AE017334.2_cds_AAT34184.1_4582	0.410939
GBAA5526	GBAA5526	lcl|AE017334.2_cds_AAT34668.1_5014	0.41234
panB	GBAA1562	lcl|AE017334.2_cds_AAT30659.2_1438	0.41253
GBAA5244	GBAA5244	lcl|AE017334.2_cds_AAT34373.1_4754	0.4161
GBAA3421	GBAA3421	lcl|AE017334.2_cds_AAT32530.1_3067	0.419363
purL	GBAA0294	lcl|AE017334.2_cds_AAT29381.1_267	0.421209
GBAA5593	GBAA5593	lcl|AE017334.2_cds_AAT34739.1_5078	0.424011
GBAA0141	GBAA0141	lcl|AE017334.2_cds_AAT29221.1_137	0.425761
truA1	GBAA0142	lcl|AE017334.2_cds_ACN55064.1_138	0.426716
GBAA2551	GBAA2551	lcl|AE017334.2_cds_AAT31664.1_2317	0.427298
GBAA5500	GBAA5500	lcl|AE017334.2_cds_AAT34642.1_4989	0.428213
kdpB	GBAA0740	lcl|AE017334.2_cds_AAT29847.1_694	0.430459
GBAA1360	GBAA1360	lcl|AE017334.2_cds_AAT30454.1_1244	0.43438
GBAA5292	GBAA5292	lcl|AE017334.2_cds_AAT34423.1_4802	0.436338
GBAA4876	GBAA4876	lcl|AE017334.2_cds_AAT33993.1_4410	0.437846
queE			0.443987
GBAA0864	GBAA0864	lcl|AE017334.2_cds_AAT29976.1_806	0.444715
pyrF	GBAA4022	lcl|AE017334.2_cds_AAT33139.1_3603	0.44651
GBAA0308	GBAA0308	lcl|AE017334.2_cds_AAT29395.1_280	0.447038
GBAA3166	GBAA3166	lcl|AE017334.2_cds_AAT32281.1_2850	0.453474
GBAA2910	GBAA2910	lcl|AE017334.2_cds_AAT32027.1_2630	0.454002
hppD	GBAA0240	lcl|AE017334.2_cds_AAT29321.1_219	0.455669
GBAA3140	GBAA3140	lcl|AE017334.2_cds_AAT32254.1_2833	0.45578
GBAA4486	GBAA4486	lcl|AE017334.2_cds_AAT33605.2_4048	0.470285
queC	GBAA1359	lcl|AE017334.2_cds_AAT30453.1_1243	0.472559
GBAA5097	GBAA5097	lcl|AE017334.2_cds_AAT34222.1_4616	0.472942
GBAA0760	GBAA0760	lcl|AE017334.2_cds_AAT29867.1_713	0.478531
GBAA0336	GBAA0336	lcl|AE017334.2_cds_AAT29427.2_306	0.479108
GBAA2526	GBAA2526	lcl|AE017334.2_cds_AAT31639.1_2293	0.482089
rpmC	GBAA0118	lcl|AE017334.2_cds_AAT29198.1_114	0.482211
GBAA1127	GBAA1127	lcl|AE017334.2_cds_AAT30222.1_1041	0.494858
GBAA0355			0.495367
GBAA3018			0.495393
asnA	GBAA1808	lcl|AE017334.2_cds_AAT30918.1_1649	0.498834
queF			0.501842
rpsQ	GBAA0119	lcl|AE017334.2_cds_AAT29199.1_115	0.516617
GBAA4426	GBAA4426	lcl|AE017334.2_cds_AAT33543.1_3995	0.517092
GBAA5388	GBAA5388	lcl|AE017334.2_cds_AAT34522.1_4891	0.519284
rpmI	GBAA4818	lcl|AE017334.2_cds_AAT33939.1_4354	0.523845
rplP	GBAA0117	lcl|AE017334.2_cds_AAT29197.2_113	0.523955
GBAA1680	GBAA1680	lcl|AE017334.2_cds_AAT30792.1_1546	0.528028
carB	GBAA4025	lcl|AE017334.2_cds_AAT33142.1_3606	0.534897
rplV	GBAA0115	lcl|AE017334.2_cds_AAT29195.1_111	0.542257
GBAA3364	GBAA3364	lcl|AE017334.2_cds_AAT32472.1_3014	0.54768
rpsC	GBAA0116	lcl|AE017334.2_cds_AAT29196.1_112	0.548024
smC	GBAA3986	lcl|AE017334.2_cds_AAT33100.1_3568	0.549879
GBAA3721			0.552757
GBAA5475	GBAA5475	lcl|AE017334.2_cds_AAT34616.1_4967	0.555807
rpsS	GBAA0114	lcl|AE017334.2_cds_AAT29194.1_110	0.556716
GBAA2218	GBAA2218	lcl|AE017334.2_cds_AAT31335.1_2017	0.557925
GBAA1597	GBAA1597	lcl|AE017334.2_cds_AAT30696.1_1472	0.563324
infC	GBAA4819	lcl|AE017334.2_cds_AAT33940.2_4355	0.564774
rplT	GBAA4817	lcl|AE017334.2_cds_AAT33938.1_4353	0.575001
GBAA2421	GBAA2421	lcl|AE017334.2_cds_AAT31538.1_2201	0.580214
hup1	GBAA1531	lcl|AE017334.2_cds_AAT30629.1_1408	0.582137
GBAA4305	GBAA4305	lcl|AE017334.2_cds_AAT33425.1_3879	0.593244
GBAA5296	GBAA5296	lcl|AE017334.2_cds_AAT34428.1_4805	0.59509
rpmG2	GBAA4490	lcl|AE017334.2_cds_AAT33609.1_4052	0.596932
rpmB	GBAA3996	lcl|AE017334.2_cds_AAT33111.1_3578	0.599504
GBAA4200	GBAA4200	lcl|AE017334.2_cds_AAT33319.2_3777	0.604592
hup2	GBAA2377	lcl|AE017334.2_cds_AAT31496.1_2161	0.606959
GBAA1977	GBAA1977	lcl|AE017334.2_cds_AAT31096.1_1798	0.613504
