# Supplementary material for: Comparative Analysis of the Global Transcriptomic Response to Oxidative Stress of Bacillus anthracis htrA-Disrupted and Parental Wild Type Strains
Source: Microorganisms. 2020 Nov 30;8(12):1896. doi: 10.3390/microorganisms8121896 (PMC7760947; doi:10.3390/microorganisms8121896)
Supplement: Supplementary file 1 [file microorganisms-08-01896-s001.zip › Supplementary Table S4 DEGS modulated in the DhtrA strain only.xlsx]

## Sheet: upregulated
Supplementary Table S4 Differentially expressed genes following H2O2 treatment in the DhtrA strain
Sheet 1-Up-regulated Genes
Sequence_name	Locus tag	Gene_ID	foldChange
GBAA3596	GBAA3596	lcl|AE017334.2_cds_AAT32706.2_3218	106.167
gerPA	GBAA1149	lcl|AE017334.2_cds_AAT30242.1_1061	46.4243
GBAA1394	GBAA1394	lcl|AE017334.2_cds_AAT30490.1_1276	26.4198
gerPF	GBAA1144	lcl|AE017334.2_cds_AAT30237.1_1056	23.6126
gerPD	GBAA1146	lcl|AE017334.2_cds_AAT30239.1_1058	19.7024
GBAA0438	GBAA0438	lcl|AE017334.2_cds_AAT29537.1_405	17.5752
sigG	GBAA4042	lcl|AE017334.2_cds_AAT33159.2_3623	16.8301
GBAA3541	GBAA3541	lcl|AE017334.2_cds_AAT32650.1_3172	16.215
GBAA2570	GBAA2570	lcl|AE017334.2_cds_AAT31684.1_2335	16.076
GBAA0439	GBAA0439	lcl|AE017334.2_cds_AAT29538.1_406	15.9828
GBAA4120	GBAA4120	lcl|AE017334.2_cds_AAT33239.1_3700	15.4002
spoVID	GBAA4692	lcl|AE017334.2_cds_AAT33815.1_4239	15.1435
GBAA3701	GBAA3701	lcl|AE017334.2_cds_AAT32809.1_3314	14.8067
spoVK	GBAA3839	lcl|AE017334.2_cds_AAT32949.1_3431	14.0692
GBAA4979	GBAA4979	lcl|AE017334.2_cds_AAT34102.1_4507	13.9719
gerPC	GBAA1147	lcl|AE017334.2_cds_AAT30240.1_1059	13.9481
GBAA0442	GBAA0442	lcl|AE017334.2_cds_AAT29541.1_410	13.6413
GBAA3841	GBAA3841	lcl|AE017334.2_cds_AAT32952.1_3433	12.8981
GBAA4980	GBAA4980	lcl|AE017334.2_cds_AAT34103.1_4508	12.7531
GBAA4093	GBAA4093	lcl|AE017334.2_cds_AAT33213.1_3673	12.2189
GBAA2003	GBAA2003	lcl|AE017334.2_cds_AAT31125.1_1822	11.9992
GBAA1180	GBAA1180	lcl|AE017334.2_cds_AAT30268.1_1085	11.3986
GBAA2472	GBAA2472	lcl|AE017334.2_cds_AAT31587.1_2247	11.1078
GBAA5489	GBAA5489	lcl|AE017334.2_cds_AAT34630.1_4978	10.8437
GBAA0443	GBAA0443	lcl|AE017334.2_cds_AAT29542.1_411	10.0731
entA	GBAA2368	lcl|AE017334.2_cds_AAT31487.1_2152	9.97504
GBAA5044	GBAA5044	lcl|AE017334.2_cds_AAT34167.1_4567	9.49203
amaA	GBAA1392	lcl|AE017334.2_cds_AAT30488.1_1274	8.61661
GBAA2370	GBAA2370	lcl|AE017334.2_cds_AAT31489.1_2154	8.57367
GBAA5207	GBAA5207	lcl|AE017334.2_cds_AAT34338.1_4721	7.93443
spoVFB	GBAA3938	lcl|AE017334.2_cds_AAT33053.1_3521	7.88418
GBAA5454	GBAA5454	lcl|AE017334.2_cds_AAT34592.1_4952	7.81392
GBAA2654	GBAA2654	lcl|AE017334.2_cds_AAT31770.1_2411	7.78263
GBAA3814	GBAA3814	lcl|AE017334.2_cds_AAT32923.1_3409	7.7313
gerPB	GBAA1148	lcl|AE017334.2_cds_AAT30241.1_1060	7.47069
GBAA1301	GBAA1301	lcl|AE017334.2_cds_AAT30391.1_1197	7.32674
GBAA4099	GBAA4099	lcl|AE017334.2_cds_AAT33219.1_3679	7.32167
uvdE	GBAA0248	lcl|AE017334.2_cds_AAT29329.1_226	6.83966
GBAA4424	GBAA4424	lcl|AE017334.2_cds_AAT33541.1_3993	6.71238
GBAA4789	GBAA4789	lcl|AE017334.2_cds_AAT33911.1_4326	6.65537
GBAA0275	GBAA0275	lcl|AE017334.2_cds_AAT29359.1_252	6.63061
GBAA5462	GBAA5462	lcl|AE017334.2_cds_AAT34600.1_4958	6.46198
GBAA3436	GBAA3436	lcl|AE017334.2_cds_AAT32546.2_3082	6.10574
sigE	GBAA4043	lcl|AE017334.2_cds_AAT33160.1_3624	6.07578
GBAA3011	GBAA3011	lcl|AE017334.2_cds_AAT32130.1_2724	6.03916
GBAA3447	GBAA3447	lcl|AE017334.2_cds_AAT32555.3_3092	5.97632
GBAA2374	GBAA2374	lcl|AE017334.2_cds_AAT70134.1_2158	5.95678
GBAA4786	GBAA4786	lcl|AE017334.2_cds_AAT35434.1_4323	5.90168
GBAA2649	GBAA2649	lcl|AE017334.2_cds_AAT31765.2_2406	5.86333
gerE	GBAA4724	lcl|AE017334.2_cds_AAT33847.1_4269	5.853
GBAA3784	GBAA3784	lcl|AE017334.2_cds_AAT32896.1_3383	5.80557
thiO	GBAA0730	lcl|AE017334.2_cds_AAT29838.1_684	5.76241
GBAA3010	GBAA3010	lcl|AE017334.2_cds_AAT32129.1_2723	5.73028
GBAA4498	GBAA4498	lcl|AE017334.2_cds_AAT33617.1_4060	5.70836
dhbB	GBAA2371	lcl|AE017334.2_cds_AAT31490.1_2155	5.69584
GBAA3676	GBAA3676	lcl|AE017334.2_cds_AAT32784.1_3289	5.68736
GBAA1955	GBAA1955	lcl|AE017334.2_cds_AAT31075.2_1780	5.64919
GBAA2232	GBAA2232	lcl|AE017334.2_cds_AAT31352.1_2029	5.59938
GBAA4606	GBAA4606	lcl|AE017334.2_cds_AAT33727.1_4160	5.59008
GBAA3446	GBAA3446	lcl|AE017334.2_cds_AAT32554.1_3091	5.56877
GBAA2438	GBAA2438	lcl|AE017334.2_cds_AAT31554.1_2215	5.54461
GBAA0431	GBAA0431	lcl|AE017334.2_cds_AAT29531.1_398	5.53441
acpS	GBAA0250	lcl|AE017334.2_cds_AAT29331.1_228	5.38373
GBAA1345			5.37605
GBAA1216			5.31494
GBAA1757	GBAA1757	lcl|AE017334.2_cds_AAT30872.1_1605	5.26227
GBAA2677	GBAA2677	lcl|AE017334.2_cds_AAT31793.1_2429	5.21923
GBAA1957	GBAA1957	lcl|AE017334.2_cds_AAT31077.1_1782	5.20195
GBAA4785	GBAA4785	lcl|AE017334.2_cds_AAT33906.2_4322	5.18677
GBAA2986	GBAA2986	lcl|AE017334.2_cds_AAT32104.1_2700	5.14054
asnO1	GBAA1157	lcl|AE017334.2_cds_AAT30248.1_1067	5.08302
GBAA3532			5.0767
GBAA2656	GBAA2656	lcl|AE017334.2_cds_AAT31771.1_2412	5.01551
dal1	GBAA0252	lcl|AE017334.2_cds_AAT29333.1_230	5.01307
dhbC	GBAA2369	lcl|AE017334.2_cds_AAT31488.1_2153	4.98254
GBAA3104	GBAA3104	lcl|AE017334.2_cds_AAT32220.1_2802	4.94642
GBAA2655			4.92636
potC	GBAA1299	lcl|AE017334.2_cds_AAT30389.1_1195	4.91171
GBAA2231	GBAA2231	lcl|AE017334.2_cds_AAT31351.2_2028	4.84261
potD	GBAA1300	lcl|AE017334.2_cds_AAT30390.1_1196	4.7303
GBAA3787	GBAA3787	lcl|AE017334.2_cds_AAT32899.1_3386	4.64702
GBAA1156	GBAA1156	lcl|AE017334.2_cds_AAT30247.1_1066	4.64411
GBAA0718	GBAA0718	lcl|AE017334.2_cds_AAT29824.1_672	4.61584
spoIIGA	GBAA4044	lcl|AE017334.2_cds_AAT33161.1_3625	4.60706
sspE	GBAA0524	lcl|AE017334.2_cds_AAT29618.1_487	4.53312
GBAA5668	GBAA5668	lcl|AE017334.2_cds_AAT34823.1_5144	4.51617
GBAA1014	GBAA1014	lcl|AE017334.2_cds_AAT30117.1_944	4.48999
GBAA1575	GBAA1575	lcl|AE017334.2_cds_AAT30673.1_1451	4.42221
GBAA5379	GBAA5379	lcl|AE017334.2_cds_AAT34513.1_4882	4.34617
GBAA3051	GBAA3051	lcl|AE017334.2_cds_AAT32167.1_2754	4.3216
GBAA4787	GBAA4787	lcl|AE017334.2_cds_AAT35435.1_4324	4.29912
GBAA0277			4.25791
GBAA0551	GBAA0551	lcl|AE017334.2_cds_AAT29648.1_513	4.23423
GBAA1116	GBAA1116	lcl|AE017334.2_cds_AAT35294.1_1030	4.2235
GBAA0728	GBAA0728	lcl|AE017334.2_cds_AAT29836.1_682	4.21548
GBAA2980			4.21179
thiG	GBAA0732	lcl|AE017334.2_cds_AAT29840.1_686	4.16615
GBAA5279	GBAA5279	lcl|AE017334.2_cds_AAT34411.1_4789	4.15213
GBAA2705	GBAA2705	lcl|AE017334.2_cds_AAT31822.1_2453	4.11271
GBAA5038	GBAA5038	lcl|AE017334.2_cds_AAT34161.1_4562	4.09132
GBAA5144	GBAA5144	lcl|AE017334.2_cds_AAT34273.1_4662	4.07769
GBAA3771			4.0383
GBAA4700	GBAA4700	lcl|AE017334.2_cds_AAT33823.1_4247	4.0192
GBAA4793	GBAA4793	lcl|AE017334.2_cds_AAT33914.1_4329	3.97428
GBAA4732	GBAA4732	lcl|AE017334.2_cds_AAT33855.1_4276	3.94178
GBAA3225	GBAA3225	lcl|AE017334.2_cds_AAT32339.1_2900	3.9414
GBAA1954			3.9361
GBAA0720	GBAA0720	lcl|AE017334.2_cds_AAT29828.1_674	3.92609
asbD	GBAA1984	lcl|AE017334.2_cds_AAT31103.1_1805	3.90688
GBAA1586	GBAA1586	lcl|AE017334.2_cds_AAT30685.1_1461	3.87371
GBAA4983	GBAA4983	lcl|AE017334.2_cds_AAT34106.2_4511	3.85224
GBAA1221	GBAA1221	lcl|AE017334.2_cds_AAT30310.1_1121	3.83769
GBAA4792	GBAA4792	lcl|AE017334.2_cds_ACN55071.1_4328	3.816
GBAA1150			3.78934
GBAA5297			3.75557
GBAA4733	GBAA4733	lcl|AE017334.2_cds_AAT33856.1_4277	3.74891
GBAA0647	GBAA0647	lcl|AE017334.2_cds_AAT29750.2_605	3.74867
asbE	GBAA1985	lcl|AE017334.2_cds_AAT31104.1_1806	3.74525
ptsH2	GBAA5381	lcl|AE017334.2_cds_AAT34515.1_4884	3.73832
asbC	GBAA1983	lcl|AE017334.2_cds_AAT31102.1_1804	3.70174
tenI	GBAA0729	lcl|AE017334.2_cds_AAT29837.1_683	3.69182
spoIVB	GBAA4396	lcl|AE017334.2_cds_AAT33515.1_3966	3.6879
GBAA2054	GBAA2054	lcl|AE017334.2_cds_AAT35326.1_1871	3.68134
GBAA5082	GBAA5082	lcl|AE017334.2_cds_AAT34205.1_4604	3.64992
GBAA2233	GBAA2233	lcl|AE017334.2_cds_AAT31353.1_2030	3.62226
GBAA0468	GBAA0468	lcl|AE017334.2_cds_AAT29564.1_433	3.60914
GBAA5345	GBAA5345	lcl|AE017334.2_cds_AAT34478.1_4849	3.59367
GBAA0733	GBAA0733	lcl|AE017334.2_cds_AAT29841.1_687	3.56512
gerM	GBAA4716	lcl|AE017334.2_cds_AAT33840.1_4262	3.55883
GBAA1625	GBAA1625	lcl|AE017334.2_cds_AAT30734.1_1496	3.54829
GBAA4367	GBAA4367	lcl|AE017334.2_cds_AAT35423.1_3938	3.52508
asbF	GBAA1986	lcl|AE017334.2_cds_AAT31105.1_1807	3.49844
whiA	GBAA5382	lcl|AE017334.2_cds_AAT34516.1_4885	3.49815
ysxE	GBAA4691	lcl|AE017334.2_cds_AAT33814.1_4238	3.47746
thiD1	GBAA0734	lcl|AE017334.2_cds_AAT29842.1_688	3.44612
GBAA3435	GBAA3435	lcl|AE017334.2_cds_AAT32545.1_3081	3.42828
GBAA5669	GBAA5669	lcl|AE017334.2_cds_AAT34825.1_5145	3.42015
GBAA3129	GBAA3129	lcl|AE017334.2_cds_AAT32244.1_2824	3.39517
GBAA5277	GBAA5277	lcl|AE017334.2_cds_AAT34409.1_4787	3.37617
GBAA5291	GBAA5291	lcl|AE017334.2_cds_AAT34422.1_4801	3.35367
GBAA1039	GBAA1039	lcl|AE017334.2_cds_AAT30141.1_967	3.32803
GBAA0840	GBAA0840	lcl|AE017334.2_cds_AAT29953.1_786	3.29869
prpE	GBAA1217	lcl|AE017334.2_cds_AAT30303.1_1118	3.2464
GBAA1267	GBAA1267	lcl|AE017334.2_cds_AAT30358.1_1166	3.22687
GBAA2989	GBAA2989	lcl|AE017334.2_cds_AAT32107.1_2703	3.21356
GBAA3533	GBAA3533	lcl|AE017334.2_cds_AAT32642.1_3164	3.21327
gdH	GBAA4968	lcl|AE017334.2_cds_AAT34090.1_4497	3.17515
GBAA5720	GBAA5720	lcl|AE017334.2_cds_AAT34881.1_5193	3.113
GBAA3997	GBAA3997	lcl|AE017334.2_cds_AAT33112.1_3579	3.10985
GBAA0717	GBAA0717	lcl|AE017334.2_cds_AAT29823.1_671	3.07676
GBAA1227	GBAA1227	lcl|AE017334.2_cds_AAT30316.1_1126	3.06088
GBAA1218			3.04674
spoVB	GBAA4643	lcl|AE017334.2_cds_AAT33765.1_4194	3.01294
GBAA0040	GBAA0040	lcl|AE017334.2_cds_AAT29119.1_37	2.99554
gcp	GBAA0261	lcl|AE017334.2_cds_AAT29344.1_239	2.98901
accD	GBAA4846	lcl|AE017334.2_cds_AAT33965.1_4382	2.98855
GBAA4437	GBAA4437	lcl|AE017334.2_cds_AAT33555.1_4006	2.97793
sugE2	GBAA4436	lcl|AE017334.2_cds_AAT33554.1_4005	2.95855
GBAA5621	GBAA5621	lcl|AE017334.2_cds_AAT34768.1_5101	2.9346
GBAA4492	GBAA4492	lcl|AE017334.2_cds_AAT33611.1_4054	2.91192
GBAA2004	GBAA2004	lcl|AE017334.2_cds_AAT31126.1_1823	2.87287
GBAA1874	GBAA1874	lcl|AE017334.2_cds_AAT30990.1_1707	2.85279
GBAA0594	GBAA0594	lcl|AE017334.2_cds_AAT29695.1_554	2.81913
GBAA0051	GBAA0051	lcl|AE017334.2_cds_AAT29129.1_48	2.80522
dhbF	GBAA2372	lcl|AE017334.2_cds_AAT31491.1_2156	2.80435
GBAA4320	GBAA4320	lcl|AE017334.2_cds_AAT33441.1_3894	2.77097
GBAA4509	GBAA4509	lcl|AE017334.2_cds_AAT33628.1_4071	2.76208
GBAA5363	GBAA5363	lcl|AE017334.2_cds_AAT34497.2_4867	2.76085
rfbD	GBAA1231	lcl|AE017334.2_cds_AAT30320.1_1130	2.75526
tgl	GBAA4173	lcl|AE017334.2_cds_AAT33295.1_3752	2.72572
GBAA4948	GBAA4948	lcl|AE017334.2_cds_AAT34068.1_4478	2.71775
cypD	GBAA3221	lcl|AE017334.2_cds_AAT32335.1_2897	2.71452
GBAA0032	GBAA0032	lcl|AE017334.2_cds_AAT29112.1_30	2.71439
ribH	GBAA4334	lcl|AE017334.2_cds_AAT33455.1_3908	2.69265
GBAA0843	GBAA0843	lcl|AE017334.2_cds_AAT29957.2_789	2.68812
GBAA0384	GBAA0384	lcl|AE017334.2_cds_AAT29479.1_353	2.66054
GBAA5670	GBAA5670	lcl|AE017334.2_cds_AAT35468.1_5146	2.64755
rimI	GBAA0260	lcl|AE017334.2_cds_AAT29343.2_238	2.64504
GBAA1037	GBAA1037	lcl|AE017334.2_cds_AAT30139.2_965	2.6262
GBAA0364	GBAA0364	lcl|AE017334.2_cds_AAT29458.1_332	2.60396
GBAA2568			2.57081
proS1	GBAA3957	lcl|AE017334.2_cds_AAT33071.1_3540	2.53417
GBAA3658	GBAA3658	lcl|AE017334.2_cds_AAT35384.1_3273	2.52531
thiE	GBAA0377	lcl|AE017334.2_cds_AAT29472.1_346	2.51405
GBAA5206	GBAA5206	lcl|AE017334.2_cds_AAT34337.1_4720	2.49709
nusG	GBAA0096	lcl|AE017334.2_cds_AAT29174.2_92	2.49456
GBAA0259	GBAA0259	lcl|AE017334.2_cds_AAT29342.1_237	2.45793
GBAA4611	GBAA4611	lcl|AE017334.2_cds_AAT33733.1_4165	2.43785
GBAA5076	GBAA5076	lcl|AE017334.2_cds_AAT34199.1_4598	2.43183
GBAA3659	GBAA3659	lcl|AE017334.2_cds_AAT32768.1_3274	2.41655
GBAA5321	GBAA5321	lcl|AE017334.2_cds_AAT34454.1_4825	2.40844
spoIVFB	GBAA4678	lcl|AE017334.2_cds_AAT33801.1_4226	2.40231
GBAA1953	GBAA1953	lcl|AE017334.2_cds_AAT31072.1_1779	2.39022
pnp	GBAA3944	lcl|AE017334.2_cds_AAT33058.1_3527	2.38062
uppS	GBAA3961	lcl|AE017334.2_cds_AAT33075.2_3544	2.3678
GBAA5006	GBAA5006	lcl|AE017334.2_cds_AAT34132.1_4534	2.36497
spoIIAB	GBAA4295	lcl|AE017334.2_cds_AAT33413.1_3869	2.34221
GBAA5612	GBAA5612	lcl|AE017334.2_cds_AAT34758.1_5093	2.33528
GBAA0258	GBAA0258	lcl|AE017334.2_cds_AAT29341.1_236	2.32784
rpoB	GBAA0102	lcl|AE017334.2_cds_AAT70113.1_98	2.31485
GBAA1732	GBAA1732	lcl|AE017334.2_cds_AAT35312.1_1585	2.31479
cdsA	GBAA3960	lcl|AE017334.2_cds_AAT33074.1_3543	2.3145
dxr2	GBAA3959	lcl|AE017334.2_cds_AAT33073.1_3542	2.29387
GBAA0334	GBAA0334	lcl|AE017334.2_cds_AAT29425.1_304	2.29215
GBAA0104	GBAA0104	lcl|AE017334.2_cds_AAT29184.2_100	2.29122
GBAA2814	GBAA2814	lcl|AE017334.2_cds_AAT31931.1_2551	2.29121
speH1	GBAA4825	lcl|AE017334.2_cds_AAT33946.1_4361	2.28798
GBAA5491	GBAA5491	lcl|AE017334.2_cds_ACN55055.1_4980	2.27001
murF	GBAA0246	lcl|AE017334.2_cds_AAT29327.1_224	2.24858
GBAA0514	GBAA0514	lcl|AE017334.2_cds_AAT29608.2_477	2.23469
pstB	GBAA4493	lcl|AE017334.2_cds_AAT33612.1_4055	2.21178
GBAA2260			2.20823
GBAA1825			2.18862
GBAA0272	GBAA0272	lcl|AE017334.2_cds_AAT29355.1_249	2.17737
prfB	GBAA5420	lcl|AE017334.2_cds_ACN55074.1_4919	2.17104
GBAA5308	GBAA5308	lcl|AE017334.2_cds_AAT34441.1_4813	2.1528
minD	GBAA4680	lcl|AE017334.2_cds_AAT33803.1_4228	2.11193
GBAA4967	GBAA4967	lcl|AE017334.2_cds_AAT34089.2_4496	2.08789
GBAA2412	GBAA2412	lcl|AE017334.2_cds_AAT31529.1_2192	2.08524
trmFO	GBAA3970	lcl|AE017334.2_cds_AAT33084.1_3553	2.08476
recJ	GBAA4639	lcl|AE017334.2_cds_AAT33761.1_4190	2.08311
prfA	GBAA5572	lcl|AE017334.2_cds_AAT34715.1_5058	2.07804
GBAA3073	GBAA3073	lcl|AE017334.2_cds_AAT32189.1_2776	2.05933
GBAA4381	GBAA4381	lcl|AE017334.2_cds_AAT33500.1_3952	2.04583
rpoC	GBAA0103	lcl|AE017334.2_cds_AAT29183.1_99	2.03518
apt	GBAA4638	lcl|AE017334.2_cds_AAT33760.1_4189	2.01468
trmD	GBAA3979	lcl|AE017334.2_cds_AAT33093.1_3561	2.00211
dnaN1	GBAA0002	lcl|AE017334.2_cds_AAT29080.1_2	2.00155
rnpA	GBAA5737	lcl|AE017334.2_cds_AAT34898.1_5209	1.99753
cccB	GBAA5417	lcl|AE017334.2_cds_AAT34554.1_4917	1.99049
GBAA0022	GBAA0022	lcl|AE017334.2_cds_AAT29101.1_21	1.99011
GBAA4673	GBAA4673	lcl|AE017334.2_cds_AAT33796.1_4221	1.98835
rimM	GBAA3980	lcl|AE017334.2_cds_AAT33094.1_3562	1.975
gatC	GBAA0320	lcl|AE017334.2_cds_AAT29409.1_290	1.95828
mfd	GBAA0052	lcl|AE017334.2_cds_AAT29130.1_49	1.93925
GBAA3344	GBAA3344	lcl|AE017334.2_cds_AAT32453.1_2994	1.93603
GBAA2103	GBAA2103	lcl|AE017334.2_cds_AAT31219.1_1917	1.93474
lutC	GBAA1317	lcl|AE017334.2_cds_AAT30406.1_1212	1.9246
GBAA0993	GBAA0993	lcl|AE017334.2_cds_AAT30096.1_923	1.9024
mscL	GBAA4924	lcl|AE017334.2_cds_AAT34042.1_4455	1.88666
GBAA1828	GBAA1828	lcl|AE017334.2_cds_AAT30941.1_1666	1.88147
tgt	GBAA4647	lcl|AE017334.2_cds_AAT33769.1_4198	1.87946
rpoZ	GBAA4008	lcl|AE017334.2_cds_AAT33125.1_3590	1.8787
minC	GBAA4681	lcl|AE017334.2_cds_AAT33804.1_4229	1.87557
recR	GBAA0021	lcl|AE017334.2_cds_AAT29100.1_20	1.86654
GBAA0101	GBAA0101	lcl|AE017334.2_cds_AAT29180.1_97	1.84964
GBAA5559	GBAA5559	lcl|AE017334.2_cds_AAT34703.1_5046	1.83966
gmk	GBAA4009	lcl|AE017334.2_cds_AAT33126.1_3591	1.80361
GBAA2485	GBAA2485	lcl|AE017334.2_cds_AAT31599.1_2259	1.80207
GBAA5560	GBAA5560	lcl|AE017334.2_cds_AAT34704.1_5047	1.79384
GBAA3952	GBAA3952	lcl|AE017334.2_cds_AAT33066.1_3535	1.7847
GBAA1322	GBAA1322	lcl|AE017334.2_cds_AAT30411.1_1215	1.77658
ppsA	GBAA3116	lcl|AE017334.2_cds_AAT32231.1_2813	1.77524
GBAA3951	GBAA3951	lcl|AE017334.2_cds_AAT33065.1_3534	1.75568
nusA	GBAA3953	lcl|AE017334.2_cds_AAT33067.1_3536	1.75451
obg	GBAA4672	lcl|AE017334.2_cds_AAT33795.1_4220	1.74745
GBAA4630	GBAA4630	lcl|AE017334.2_cds_AAT33753.1_4182	1.74444
GBAA1584	GBAA1584	lcl|AE017334.2_cds_AAT30683.1_1459	1.74331
GBAA5428	GBAA5428	lcl|AE017334.2_cds_AAT34565.1_4926	1.74293
rimP	GBAA3954	lcl|AE017334.2_cds_AAT33068.1_3537	1.74031
dapL	GBAA4193	lcl|AE017334.2_cds_AAT33312.1_3770	1.72999
rpoE	GBAA5584	lcl|AE017334.2_cds_AAT34729.1_5069	1.7276

## Sheet: downregulated
Supplementary Table S4 Differentially expressed genes following H2O2 treatment in the DhtrA strain
Sheet 2-Down-regulated Genes
Sequence_name	Locus tag	Gene_ID	foldChange
cidA1	GBAA3730	lcl|AE017334.2_cds_AAT32842.1_3338	0.0149633
GBAA3731	GBAA3731	lcl|AE017334.2_cds_AAT32843.1_3339	0.0215451
GBAA4376	GBAA4376	lcl|AE017334.2_cds_AAT33496.1_3947	0.0296809
GBAA4375	GBAA4375	lcl|AE017334.2_cds_AAT33495.1_3946	0.046378
GBAA0707	GBAA0707	lcl|AE017334.2_cds_AAT29812.1_662	0.0488092
GBAA0689	GBAA0689	lcl|AE017334.2_cds_AAT29793.1_644	0.0557641
GBAA0587	GBAA0587	lcl|AE017334.2_cds_AAT29686.1_548	0.0628307
GBAA0167	GBAA0167	lcl|AE017334.2_cds_AAT29249.1_161	0.0644304
GBAA1997	GBAA1997	lcl|AE017334.2_cds_AAT31118.1_1817	0.0648741
GBAA1996	GBAA1996	lcl|AE017334.2_cds_AAT31117.1_1816	0.0653755
GBAA4374	GBAA4374	lcl|AE017334.2_cds_AAT33494.1_3945	0.0686093
GBAA3110	GBAA3110	lcl|AE017334.2_cds_AAT32225.1_2807	0.0688801
GBAA0332	GBAA0332	lcl|AE017334.2_cds_AAT29423.1_302	0.0715252
GBAA1813			0.0768022
nuoB	GBAA5541	lcl|AE017334.2_cds_AAT34685.1_5028	0.0769069
GBAA3845	GBAA3845	lcl|AE017334.2_cds_AAT32956.1_3437	0.0783953
GBAA5667	GBAA5667	lcl|AE017334.2_cds_AAT34822.1_5143	0.0784647
alkK	GBAA3690	lcl|AE017334.2_cds_AAT32798.1_3303	0.0790389
GBAA1373	GBAA1373	lcl|AE017334.2_cds_AAT30470.1_1256	0.0823637
GBAA5699	GBAA5699	lcl|AE017334.2_cds_AAT34859.1_5172	0.084377
GBAA3234	GBAA3234	lcl|AE017334.2_cds_AAT32347.2_2908	0.0870532
nirB	GBAA2146	lcl|AE017334.2_cds_AAT31264.1_1959	0.0890257
GBAA3385	GBAA3385	lcl|AE017334.2_cds_AAT32492.1_3035	0.0901365
rocR1	GBAA0489	lcl|AE017334.2_cds_AAT29582.1_454	0.0905531
galE2	GBAA5700	lcl|AE017334.2_cds_AAT34860.1_5173	0.0916169
fdhD2	GBAA3628	lcl|AE017334.2_cds_AAT32736.2_3248	0.0919915
nuoA	GBAA5542	lcl|AE017334.2_cds_AAT34686.1_5029	0.0952576
GBAA3029	GBAA3029	lcl|AE017334.2_cds_AAT32143.1_2735	0.0953495
GBAA5497	GBAA5497	lcl|AE017334.2_cds_AAT34639.1_4986	0.0985255
GBAA1374	GBAA1374	lcl|AE017334.2_cds_AAT30471.1_1257	0.102588
GBAA0662	GBAA0662	lcl|AE017334.2_cds_AAT29766.1_619	0.102633
GBAA1528	GBAA1528	lcl|AE017334.2_cds_AAT30626.1_1405	0.103393
GBAA3632	GBAA3632	lcl|AE017334.2_cds_AAT32741.1_3252	0.104667
GBAA2426	GBAA2426	lcl|AE017334.2_cds_AAT31544.1_2205	0.105279
GBAA1947	GBAA1947	lcl|AE017334.2_cds_AAT31066.1_1773	0.10644
GBAA2088	GBAA2088	lcl|AE017334.2_cds_AAT31206.1_1902	0.109924
GBAA4176	GBAA4176	lcl|AE017334.2_cds_AAT33298.1_3755	0.110484
GBAA2355	GBAA2355	lcl|AE017334.2_cds_AAT31474.1_2140	0.111373
kinB1	GBAA1356	lcl|AE017334.2_cds_AAT30452.1_1242	0.111495
opuD1	GBAA0554	lcl|AE017334.2_cds_AAT29651.1_516	0.112872
GBAA4197	GBAA4197	lcl|AE017334.2_cds_AAT33316.1_3774	0.115423
GBAA1375	GBAA1375	lcl|AE017334.2_cds_AAT30472.1_1258	0.118719
GBAA5284	GBAA5284	lcl|AE017334.2_cds_AAT34416.1_4794	0.119358
GBAA4326	GBAA4326	lcl|AE017334.2_cds_AAT33448.2_3900	0.119778
mmgD	GBAA2348	lcl|AE017334.2_cds_AAT31467.1_2134	0.1206
GBAA2906			0.121216
GBAA5267	GBAA5267	lcl|AE017334.2_cds_AAT34399.1_4777	0.122295
GBAA5264	GBAA5264	lcl|AE017334.2_cds_AAT34396.1_4774	0.124459
GBAA2971	GBAA2971	lcl|AE017334.2_cds_AAT32088.1_2688	0.124567
GBAA0829	GBAA0829	lcl|AE017334.2_cds_AAT29942.1_775	0.128369
GBAA5066	GBAA5066	lcl|AE017334.2_cds_AAT34190.1_4589	0.129327
fdX	GBAA2790	lcl|AE017334.2_cds_AAT31907.1_2531	0.130023
GBAA1478	#N/A		0.131585
GBAA2075	GBAA2075	lcl|AE017334.2_cds_AAT31191.1_1890	0.133508
GBAA5588	GBAA5588	lcl|AE017334.2_cds_AAT34733.1_5073	0.134984
GBAA3087			0.135136
GBAA0796	GBAA0796	lcl|AE017334.2_cds_AAT29906.1_742	0.136382
GBAA2033	GBAA2033	lcl|AE017334.2_cds_AAT31149.1_1851	0.136415
narI	GBAA2128	lcl|AE017334.2_cds_AAT31246.1_1941	0.137101
GBAA2098	GBAA2098	lcl|AE017334.2_cds_AAT31215.1_1912	0.137478
GBAA3235	GBAA3235	lcl|AE017334.2_cds_AAT32348.1_2909	0.138899
GBAA4222	GBAA4222	lcl|AE017334.2_cds_AAT33339.1_3798	0.141289
GBAA2763	GBAA2763	lcl|AE017334.2_cds_AAT31878.1_2504	0.141328
GBAA4175	GBAA4175	lcl|AE017334.2_cds_AAT33297.2_3754	0.143134
hlYIII	GBAA2241	lcl|AE017334.2_cds_AAT31362.1_2038	0.145784
GBAA5248	GBAA5248	lcl|AE017334.2_cds_AAT34377.1_4758	0.146416
GBAA3757	GBAA3757	lcl|AE017334.2_cds_AAT32871.2_3362	0.146768
oxaA2	GBAA5263	lcl|AE017334.2_cds_AAT34395.1_4773	0.147408
GBAA5024	GBAA5024	lcl|AE017334.2_cds_AAT34148.1_4551	0.148284
GBAA2764	GBAA2764	lcl|AE017334.2_cds_AAT31879.1_2505	0.148888
GBAA4327	GBAA4327	lcl|AE017334.2_cds_AAT33449.1_3901	0.148914
GBAA3519	GBAA3519	lcl|AE017334.2_cds_AAT32629.1_3153	0.149644
GBAA3683	GBAA3683	lcl|AE017334.2_cds_AAT32791.1_3296	0.152225
GBAA4240	GBAA4240	lcl|AE017334.2_cds_AAT33357.1_3816	0.152686
GBAA5280	GBAA5280	lcl|AE017334.2_cds_AAT34412.1_4790	0.154216
GBAA2144	GBAA2144	lcl|AE017334.2_cds_AAT31262.1_1957	0.154483
GBAA3242	GBAA3242	lcl|AE017334.2_cds_AAT32356.1_2911	0.155067
GBAA5742	GBAA5742	lcl|AE017334.2_cds_ACN55053.1_748	0.15607
GBAA1821	GBAA1821	lcl|AE017334.2_cds_AAT30933.1_1660	0.160799
GBAA0326	GBAA0326	lcl|AE017334.2_cds_AAT29417.1_296	0.163472
GBAA2221	GBAA2221	lcl|AE017334.2_cds_AAT35331.1_2020	0.163894
GBAA3689	GBAA3689	lcl|AE017334.2_cds_AAT32797.1_3302	0.164171
GBAA0894	GBAA0894	lcl|AE017334.2_cds_AAT30004.1_834	0.167739
GBAA3756	GBAA3756	lcl|AE017334.2_cds_AAT32870.1_3361	0.167969
GBAA5701	GBAA5701	lcl|AE017334.2_cds_AAT34861.1_5174	0.170423
GBAA5257	GBAA5257	lcl|AE017334.2_cds_AAT34388.1_4767	0.171514
GBAA0557	GBAA0557	lcl|AE017334.2_cds_AAT29654.1_519	0.171915
GBAA3856	GBAA3856	lcl|AE017334.2_cds_AAT32968.1_3447	0.172649
glpF	GBAA1025	lcl|AE017334.2_cds_AAT30128.1_954	0.174002
GBAA4748	GBAA4748	lcl|AE017334.2_cds_AAT33873.1_4288	0.175
GBAA2185			0.175393
GBAA4204	GBAA4204	lcl|AE017334.2_cds_AAT33323.2_3781	0.175529
ddl	GBAA2610	lcl|AE017334.2_cds_AAT31727.1_2369	0.17722
GBAA4174	GBAA4174	lcl|AE017334.2_cds_AAT33296.1_3753	0.177721
gerD	GBAA0148	lcl|AE017334.2_cds_AAT29228.1_144	0.17847
GBAA2060	GBAA2060	lcl|AE017334.2_cds_AAT31176.1_1876	0.178486
GBAA5427	GBAA5427	lcl|AE017334.2_cds_AAT34564.2_4925	0.183307
GBAA1095	GBAA1095	lcl|AE017334.2_cds_AAT30193.1_1016	0.183354
GBAA3630	GBAA3630	lcl|AE017334.2_cds_AAT32738.1_3250	0.183415
GBAA1869	GBAA1869	lcl|AE017334.2_cds_AAT30985.1_1702	0.18393
GBAA1949	GBAA1949	lcl|AE017334.2_cds_AAT31068.1_1775	0.186216
GBAA2694	GBAA2694	lcl|AE017334.2_cds_AAT31810.2_2444	0.186302
alsS	GBAA0866	lcl|AE017334.2_cds_AAT29978.2_808	0.186512
GBAA2342	GBAA2342	lcl|AE017334.2_cds_AAT31461.1_2128	0.187138
GBAA5247	GBAA5247	lcl|AE017334.2_cds_AAT34376.1_4757	0.189221
GBAA0395	GBAA0395	lcl|AE017334.2_cds_AAT29490.2_364	0.191351
menF	GBAA5112	lcl|AE017334.2_cds_AAT34239.1_4630	0.191834
nirD	GBAA2145	lcl|AE017334.2_cds_AAT31263.1_1958	0.192286
GBAA2765	GBAA2765	lcl|AE017334.2_cds_AAT31880.1_2506	0.19332
GBAA2228	GBAA2228	lcl|AE017334.2_cds_AAT31347.1_2026	0.193899
GBAA2406	GBAA2406	lcl|AE017334.2_cds_AAT31523.1_2186	0.194018
GBAA2230	GBAA2230	lcl|AE017334.2_cds_AAT31350.1_2027	0.194333
GBAA3032	GBAA3032	lcl|AE017334.2_cds_AAT32147.1_2738	0.194745
GBAA1692	GBAA1692	lcl|AE017334.2_cds_AAT30805.1_1553	0.195064
GBAA4390	GBAA4390	lcl|AE017334.2_cds_AAT33509.1_3961	0.1967
GBAA2842	GBAA2842	lcl|AE017334.2_cds_AAT31960.1_2576	0.196784
GBAA2131	GBAA2131	lcl|AE017334.2_cds_AAT31249.1_1944	0.198242
GBAA3629	GBAA3629	lcl|AE017334.2_cds_AAT32737.1_3249	0.199477
GBAA4919	GBAA4919	lcl|AE017334.2_cds_AAT34037.1_4450	0.19975
GBAA3857	GBAA3857	lcl|AE017334.2_cds_AAT32969.1_3448	0.201153
GBAA5026	GBAA5026	lcl|AE017334.2_cds_AAT35447.1_4553	0.203786
GBAA3682	GBAA3682	lcl|AE017334.2_cds_AAT32790.1_3295	0.204395
GBAA1730	GBAA1730	lcl|AE017334.2_cds_AAT30845.1_1583	0.206611
smF			0.207438
GBAA3851	GBAA3851	lcl|AE017334.2_cds_AAT32963.1_3442	0.20954
GBAA1398	GBAA1398	lcl|AE017334.2_cds_AAT30494.1_1280	0.211279
GBAA2973	GBAA2973	lcl|AE017334.2_cds_AAT32090.1_2690	0.212513
GBAA3503	GBAA3503	lcl|AE017334.2_cds_AAT32612.1_3139	0.214779
GBAA5027	GBAA5027	lcl|AE017334.2_cds_AAT34150.1_4554	0.215045
GBAA1812	GBAA1812	lcl|AE017334.2_cds_AAT35316.1_1652	0.215849
gabP	GBAA3853	lcl|AE017334.2_cds_AAT32965.2_3444	0.218018
kbaA	GBAA0149	lcl|AE017334.2_cds_AAT29229.1_145	0.218494
GBAA1877	GBAA1877	lcl|AE017334.2_cds_AAT30993.1_1710	0.218771
tRNA-Glu	#N/A	#N/A	0.218944
GBAA2143	GBAA2143	lcl|AE017334.2_cds_AAT31261.1_1956	0.218967
GBAA4141	#N/A		0.224009
GBAA1781	GBAA1781	lcl|AE017334.2_cds_AAT30895.1_1625	0.224537
hom1	GBAA1968	lcl|AE017334.2_cds_AAT31087.1_1789	0.225133
tRNA-Asn	#N/A	#N/A	0.225961
GBAA0663	#N/A		0.226532
GBAA5173	GBAA5173	lcl|AE017334.2_cds_AAT34303.1_4688	0.229579
rpmG3	GBAA4570	lcl|AE017334.2_cds_AAT33690.1_4127	0.229707
GBAA1745	GBAA1745	lcl|AE017334.2_cds_AAT30860.1_1596	0.231357
GBAA1406	GBAA1406	lcl|AE017334.2_cds_AAT30503.1_1288	0.231582
GBAA1163	GBAA1163	lcl|AE017334.2_cds_AAT30254.1_1072	0.232625
GBAA1077	GBAA1077	lcl|AE017334.2_cds_AAT35291.1_998	0.23516
GBAA4419	GBAA4419	lcl|AE017334.2_cds_AAT33537.1_3988	0.235566
GBAA0548	GBAA0548	lcl|AE017334.2_cds_AAT29645.1_510	0.236101
GBAA4210	GBAA4210	lcl|AE017334.2_cds_AAT33327.1_3786	0.238998
GBAA2403	GBAA2403	lcl|AE017334.2_cds_AAT35338.1_2183	0.239249
GBAA3065	GBAA3065	lcl|AE017334.2_cds_AAT32181.2_2768	0.240336
GBAA3734	GBAA3734	lcl|AE017334.2_cds_AAT32845.1_3341	0.244276
GBAA0823	GBAA0823	lcl|AE017334.2_cds_AAT29936.1_770	0.244605
GBAA2097	GBAA2097	lcl|AE017334.2_cds_AAT31214.1_1911	0.246109
GBAA0597	GBAA0597	lcl|AE017334.2_cds_AAT29699.1_557	0.246794
GBAA2015	GBAA2015	lcl|AE017334.2_cds_AAT31137.1_1834	0.248605
GBAA4855	GBAA4855	lcl|AE017334.2_cds_AAT33974.1_4390	0.249845
GBAA1277	GBAA1277	lcl|AE017334.2_cds_AAT30368.1_1176	0.250127
ezrA	GBAA4901	lcl|AE017334.2_cds_AAT34019.1_4433	0.255204
GBAA4162	GBAA4162	lcl|AE017334.2_cds_AAT33284.1_3741	0.256285
GBAA5193	GBAA5193	lcl|AE017334.2_cds_AAT34324.1_4708	0.256488
GBAA2509	GBAA2509	lcl|AE017334.2_cds_AAT31620.1_2280	0.257869
GBAA0165	GBAA0165	lcl|AE017334.2_cds_AAT29247.1_159	0.257955
glgB	GBAA5123	lcl|AE017334.2_cds_AAT34251.2_4641	0.260759
GBAA5702	GBAA5702	lcl|AE017334.2_cds_AAT34862.1_5175	0.260879
GBAA4777	GBAA4777	lcl|AE017334.2_cds_AAT33898.1_4314	0.261484
GBAA3876	GBAA3876	lcl|AE017334.2_cds_AAT32990.1_3465	0.262176
GBAA5176	GBAA5176	lcl|AE017334.2_cds_AAT34306.2_4691	0.26508
GBAA3646	#N/A		0.26689
argG	GBAA4880	lcl|AE017334.2_cds_AAT33997.1_4414	0.268737
GBAA5476	#N/A		0.269286
aacC7	GBAA2930	lcl|AE017334.2_cds_AAT32047.1_2651	0.270777
GBAA1875	GBAA1875	lcl|AE017334.2_cds_AAT30991.1_1708	0.271776
GBAA0895	GBAA0895	lcl|AE017334.2_cds_AAT30005.1_835	0.273349
GBAA4875	GBAA4875	lcl|AE017334.2_cds_AAT33992.1_4409	0.273727
GBAA0708	GBAA0708	lcl|AE017334.2_cds_AAT29813.1_663	0.275106
GBAA2923	GBAA2923	lcl|AE017334.2_cds_AAT32040.1_2644	0.276006
GBAA0488	GBAA0488	lcl|AE017334.2_cds_AAT35270.1_453	0.277896
GBAA1455	GBAA1455	lcl|AE017334.2_cds_AAT30554.1_1338	0.279543
GBAA5431	GBAA5431	lcl|AE017334.2_cds_AAT34568.1_4929	0.283936
GBAA5596	GBAA5596	lcl|AE017334.2_cds_AAT35465.1_5080	0.285196
GBAA3415	GBAA3415	lcl|AE017334.2_cds_AAT32524.1_3061	0.285635
GBAA2599	GBAA2599	lcl|AE017334.2_cds_AAT31714.1_2361	0.286225
pyrB	GBAA4028	lcl|AE017334.2_cds_AAT33145.1_3609	0.28749
GBAA3193	GBAA3193	lcl|AE017334.2_cds_AAT32309.1_2873	0.28786
GBAA2855	GBAA2855	lcl|AE017334.2_cds_AAT31972.1_2585	0.287886
GBAA2564	GBAA2564	lcl|AE017334.2_cds_AAT31677.2_2330	0.288473
GBAA1086	GBAA1086	lcl|AE017334.2_cds_AAT30185.1_1007	0.289364
GBAA4238	GBAA4238	lcl|AE017334.2_cds_AAT33355.1_3814	0.291139
GBAA3354	GBAA3354	lcl|AE017334.2_cds_AAT32462.1_3004	0.292014
GBAA3662			0.292194
GBAA1096	GBAA1096	lcl|AE017334.2_cds_AAT30194.2_1017	0.292382
GBAA1295	GBAA1295	lcl|AE017334.2_cds_AAT30384.1_1191	0.29297
GBAA0560			0.293457
GBAA2929	GBAA2929	lcl|AE017334.2_cds_AAT32046.1_2650	0.293466
GBAA5246	GBAA5246	lcl|AE017334.2_cds_AAT34375.1_4756	0.295865
GBAA5697	GBAA5697	lcl|AE017334.2_cds_AAT34856.1_5170	0.29616
GBAA4854	GBAA4854	lcl|AE017334.2_cds_AAT33973.1_4389	0.29719
purM	GBAA0296	lcl|AE017334.2_cds_AAT29383.1_269	0.297287
hpt2	GBAA5074	lcl|AE017334.2_cds_AAT34197.1_4596	0.298481
GBAA5681	GBAA5681	lcl|AE017334.2_cds_AAT34838.2_5155	0.299602
GBAA4239	GBAA4239	lcl|AE017334.2_cds_AAT33356.1_3815	0.300477
GBAA1891	GBAA1891	lcl|AE017334.2_cds_AAT31009.1_1719	0.301134
GBAA0839	GBAA0839	lcl|AE017334.2_cds_AAT29952.1_785	0.301462
nagA	GBAA4274	lcl|AE017334.2_cds_AAT33391.1_3849	0.301496
GBAA2917	GBAA2917	lcl|AE017334.2_cds_AAT32034.1_2638	0.301986
iolA1	GBAA2354	lcl|AE017334.2_cds_AAT31473.1_2139	0.302307
GBAA2562	GBAA2562	lcl|AE017334.2_cds_AAT31675.1_2328	0.304032
GBAA1878	#N/A		0.304883
GBAA1925	GBAA1925	lcl|AE017334.2_cds_AAT31045.2_1751	0.305511
miaA	GBAA3843	lcl|AE017334.2_cds_AAT32954.2_3435	0.307108
GBAA3220	GBAA3220	lcl|AE017334.2_cds_AAT32334.1_2896	0.307264
dnaN2	GBAA2684	lcl|AE017334.2_cds_AAT31800.1_2434	0.308955
GBAA3900	GBAA3900	lcl|AE017334.2_cds_AAT33013.1_3487	0.31046
tRNA-Leu	#N/A	#N/A	0.310729
GBAA0343	GBAA0343	lcl|AE017334.2_cds_AAT29434.1_313	0.311542
GBAA2600	#N/A		0.314713
GBAA2050	GBAA2050	lcl|AE017334.2_cds_AAT31164.2_1867	0.315057
GBAA0923	GBAA0923	lcl|AE017334.2_cds_AAT30033.1_858	0.315933
GBAA4858	GBAA4858	lcl|AE017334.2_cds_AAT33976.1_4392	0.316352
GBAA1941	GBAA1941	lcl|AE017334.2_cds_AAT31060.1_1767	0.317519
GBAA1351	GBAA1351	lcl|AE017334.2_cds_AAT30447.1_1237	0.317978
GBAA5430	GBAA5430	lcl|AE017334.2_cds_AAT34567.1_4928	0.319206
tRNA-Cys	#N/A	#N/A	0.321418
GBAA0723	GBAA0723	lcl|AE017334.2_cds_AAT29831.1_677	0.322764
spo0A	GBAA4394	lcl|AE017334.2_cds_AAT33514.2_3965	0.32405
GBAA1256	GBAA1256	lcl|AE017334.2_cds_AAT30346.1_1155	0.324471
GBAA2188	GBAA2188	lcl|AE017334.2_cds_AAT31304.1_1992	0.325016
GBAA0184	GBAA0184	lcl|AE017334.2_cds_AAT29267.1_174	0.325511
GBAA4205	GBAA4205	lcl|AE017334.2_cds_AAT33324.2_3782	0.326887
etfA	GBAA4759	lcl|AE017334.2_cds_AAT33882.1_4297	0.32867
GBAA3696	GBAA3696	lcl|AE017334.2_cds_AAT32804.1_3309	0.329636
narA2	GBAA3627	lcl|AE017334.2_cds_AAT32735.1_3247	0.330097
GBAA1690			0.331106
GBAA4446	GBAA4446	lcl|AE017334.2_cds_AAT33565.2_4013	0.334957
GBAA2405	GBAA2405	lcl|AE017334.2_cds_AAT31522.1_2185	0.335767
kamA	GBAA2300	lcl|AE017334.2_cds_AAT31423.1_2088	0.337143
GBAA1721	GBAA1721	lcl|AE017334.2_cds_AAT30836.2_1574	0.337583
GBAA0724	GBAA0724	lcl|AE017334.2_cds_AAT29832.1_678	0.337763
deoB	GBAA4309	lcl|AE017334.2_cds_AAT33429.1_3883	0.338755
GBAA2189	GBAA2189	lcl|AE017334.2_cds_AAT31305.1_1993	0.340033
GBAA0558	GBAA0558	lcl|AE017334.2_cds_AAT29655.1_520	0.342079
GBAA1857	GBAA1857	lcl|AE017334.2_cds_AAT30972.2_1691	0.342146
scpA	GBAA4278	lcl|AE017334.2_cds_AAT33394.1_3853	0.34559
GBAA0952	GBAA0952	lcl|AE017334.2_cds_AAT30059.1_886	0.346008
GBAA2187	GBAA2187	lcl|AE017334.2_cds_AAT31303.1_1991	0.346719
GBAA2592	GBAA2592	lcl|AE017334.2_cds_AAT31707.1_2356	0.346929
GBAA3994	GBAA3994	lcl|AE017334.2_cds_AAT33109.2_3576	0.347292
GBAA2099	GBAA2099	lcl|AE017334.2_cds_AAT31216.2_1913	0.348929
GBAA1377	GBAA1377	lcl|AE017334.2_cds_AAT30474.2_1260	0.349215
GBAA4747			0.349371
GBAA3563	GBAA3563	lcl|AE017334.2_cds_AAT32670.1_3188	0.349711
GBAA0328	GBAA0328	lcl|AE017334.2_cds_AAT29419.1_298	0.349797
GBAA5664	GBAA5664	lcl|AE017334.2_cds_AAT34818.1_5140	0.350044
GBAA2084	GBAA2084	lcl|AE017334.2_cds_AAT31201.1_1899	0.351758
glcT	GBAA4270	lcl|AE017334.2_cds_AAT33387.1_3845	0.352268
tRNA-Gln	#N/A	#N/A	0.352281
tRNA-Met	#N/A	#N/A	0.353117
cot alpha	#N/A	#N/A	0.353325
feoB	GBAA5064	lcl|AE017334.2_cds_AAT34188.1_4587	0.353766
GBAA1722	GBAA1722	lcl|AE017334.2_cds_AAT30837.1_1575	0.356935
GBAA4163	GBAA4163	lcl|AE017334.2_cds_AAT33285.1_3742	0.357449
GBAA2686	GBAA2686	lcl|AE017334.2_cds_AAT31802.1_2436	0.35803
GBAA1293	GBAA1293	lcl|AE017334.2_cds_AAT35302.1_1190	0.358282
GBAA2132	GBAA2132	lcl|AE017334.2_cds_AAT31250.1_1945	0.358949
GBAA2000	GBAA2000	lcl|AE017334.2_cds_AAT31122.1_1819	0.359591
GBAA1688	#N/A		0.360561
GBAA2936	GBAA2936	lcl|AE017334.2_cds_AAT32052.1_2657	0.360608
phaC	GBAA1331	lcl|AE017334.2_cds_AAT30421.1_1223	0.36135
GBAA2122	GBAA2122	lcl|AE017334.2_cds_AAT31240.1_1935	0.362043
GBAA0432	GBAA0432	lcl|AE017334.2_cds_AAT29532.1_399	0.364939
GBAA5261	GBAA5261	lcl|AE017334.2_cds_AAT34392.1_4771	0.366132
GBAA2928	GBAA2928	lcl|AE017334.2_cds_AAT32045.1_2649	0.366336
GBAA4750	GBAA4750	lcl|AE017334.2_cds_AAT33874.1_4289	0.366337
tRNA-Val	#N/A	#N/A	0.36666
GBAA1876	GBAA1876	lcl|AE017334.2_cds_AAT30992.1_1709	0.366874
GBAA2603	GBAA2603	lcl|AE017334.2_cds_AAT31719.1_2364	0.368926
GBAA2278	GBAA2278	lcl|AE017334.2_cds_AAT31403.1_2067	0.369973
icd	GBAA4838	lcl|AE017334.2_cds_AAT33957.2_4374	0.370312
GBAA3755	GBAA3755	lcl|AE017334.2_cds_AAT32869.1_3360	0.371158
GBAA2277	GBAA2277	lcl|AE017334.2_cds_AAT31402.1_2066	0.372599
GBAA4299	GBAA4299	lcl|AE017334.2_cds_AAT33418.1_3873	0.372672
GBAA0983	GBAA0983	lcl|AE017334.2_cds_AAT30087.1_913	0.377223
GBAA2343	GBAA2343	lcl|AE017334.2_cds_AAT31463.2_2129	0.37789
tRNA-Lys	#N/A	#N/A	0.377931
GBAA3459	#N/A		0.379372
GBAA4128	GBAA4128	lcl|AE017334.2_cds_AAT33248.1_3708	0.379562
GBAA4129	GBAA4129	lcl|AE017334.2_cds_AAT33249.1_3709	0.379743
GBAA4626	GBAA4626	lcl|AE017334.2_cds_AAT33749.1_4178	0.38028
GBAA2604	#N/A		0.381618
GBAA4308	GBAA4308	lcl|AE017334.2_cds_AAT33428.1_3882	0.383758
GBAA1907	GBAA1907	lcl|AE017334.2_cds_AAT31025.1_1735	0.385935
GBAA5504	GBAA5504	lcl|AE017334.2_cds_AAT34646.1_4993	0.386976
GBAA4165	GBAA4165	lcl|AE017334.2_cds_AAT33287.1_3744	0.38702
GBAA1080	GBAA1080	lcl|AE017334.2_cds_AAT30180.1_1001	0.387391
GBAA5175	GBAA5175	lcl|AE017334.2_cds_AAT34305.1_4690	0.38784
ampS	GBAA0329	lcl|AE017334.2_cds_AAT29420.1_299	0.388936
comI	GBAA4220	lcl|AE017334.2_cds_AAT33337.1_3796	0.392162
GBAA0399	GBAA0399	lcl|AE017334.2_cds_AAT29494.1_368	0.392285
GBAA3118	GBAA3118	lcl|AE017334.2_cds_AAT32232.1_2814	0.392588
GBAA2811	GBAA2811	lcl|AE017334.2_cds_AAT31928.1_2548	0.393607
GBAA3254	GBAA3254	lcl|AE017334.2_cds_AAT32366.1_2920	0.393861
GBAA0370	GBAA0370	lcl|AE017334.2_cds_AAT29465.1_339	0.394256
GBAA1310	GBAA1310	lcl|AE017334.2_cds_AAT30399.1_1205	0.39556
GBAA1861	GBAA1861	lcl|AE017334.2_cds_AAT30976.1_1695	0.397503
GBAA3852	GBAA3852	lcl|AE017334.2_cds_AAT32964.1_3443	0.400067
GBAA2264	GBAA2264	lcl|AE017334.2_cds_AAT31384.1_2058	0.401375
GBAA2606	GBAA2606	lcl|AE017334.2_cds_AAT31723.1_2366	0.401519
csaA	GBAA2064	lcl|AE017334.2_cds_AAT31180.1_1879	0.402597
thrC	GBAA1969	lcl|AE017334.2_cds_AAT31088.1_1790	0.403883
GBAA1129	GBAA1129	lcl|AE017334.2_cds_AAT30223.1_1042	0.404515
ppnK2	GBAA4893	lcl|AE017334.2_cds_AAT34012.1_4426	0.404636
GBAA3605	GBAA3605	lcl|AE017334.2_cds_AAT32715.2_3227	0.405583
treR	GBAA0630	lcl|AE017334.2_cds_AAT29733.1_588	0.405648
GBAA2190	GBAA2190	lcl|AE017334.2_cds_AAT31306.2_1994	0.405672
GBAA2219	GBAA2219	lcl|AE017334.2_cds_AAT31336.1_2018	0.406239
resD	GBAA1497	lcl|AE017334.2_cds_AAT30595.1_1375	0.408842
GBAA2142	GBAA2142	lcl|AE017334.2_cds_AAT31260.1_1955	0.409096
GBAA5098	GBAA5098	lcl|AE017334.2_cds_AAT34223.1_4617	0.410625
GBAA0685	GBAA0685	lcl|AE017334.2_cds_AAT29789.1_640	0.411648
GBAA1384	GBAA1384	lcl|AE017334.2_cds_AAT30481.1_1267	0.414807
GBAA2500	GBAA2500	lcl|AE017334.2_cds_AAT31611.1_2273	0.415414
ccpA	GBAA4929	lcl|AE017334.2_cds_AAT34047.1_4460	0.415434
menD	GBAA5111	lcl|AE017334.2_cds_AAT34237.1_4629	0.416403
cspD	GBAA5115	lcl|AE017334.2_cds_AAT34243.1_4633	0.418068
GBAA3588	GBAA3588	lcl|AE017334.2_cds_AAT32698.2_3210	0.418802
cotH	GBAA2046	lcl|AE017334.2_cds_AAT31160.1_1863	0.419206
resE	GBAA1498	lcl|AE017334.2_cds_AAT30596.2_1376	0.41953
GBAA3405	#N/A		0.420081
GBAA3739	GBAA3739	lcl|AE017334.2_cds_AAT32852.2_3345	0.421045
tRNA-Gly	#N/A	#N/A	0.42158
GBAA3861	GBAA3861	lcl|AE017334.2_cds_AAT32974.1_3452	0.421897
GBAA3291	GBAA3291	lcl|AE017334.2_cds_AAT32402.1_2950	0.423214
GBAA1306	GBAA1306	lcl|AE017334.2_cds_AAT30396.1_1202	0.423809
GBAA3162	GBAA3162	lcl|AE017334.2_cds_AAT32278.1_2847	0.424826
GBAA1748	GBAA1748	lcl|AE017334.2_cds_AAT30863.1_1599	0.425681
GBAA3346	GBAA3346	lcl|AE017334.2_cds_AAT32455.1_2996	0.426598
fni	GBAA1520	lcl|AE017334.2_cds_AAT30618.1_1397	0.428212
GBAA1868	#N/A		0.43021
malR	GBAA4226	lcl|AE017334.2_cds_AAT33343.1_3802	0.430244
GBAA0353	GBAA0353	lcl|AE017334.2_cds_AAT29444.1_323	0.430353
azoR2	GBAA1908	lcl|AE017334.2_cds_AAT31026.1_1736	0.432065
GBAA0147	GBAA0147	lcl|AE017334.2_cds_AAT29227.1_143	0.432526
GBAA4209	GBAA4209	lcl|AE017334.2_cds_AAT33326.1_3785	0.432903
GBAA5089	#N/A		0.43478
GBAA0223	GBAA0223	lcl|AE017334.2_cds_AAT29302.1_205	0.434931
GBAA4776	GBAA4776	lcl|AE017334.2_cds_AAT33897.2_4313	0.435865
GBAA4864	GBAA4864	lcl|AE017334.2_cds_AAT33982.1_4398	0.436196
GBAA0589	GBAA0589	lcl|AE017334.2_cds_AAT29688.1_550	0.441438
GBAA0981	GBAA0981	lcl|AE017334.2_cds_AAT30085.1_911	0.44321
GBAA4329	GBAA4329	lcl|AE017334.2_cds_AAT33451.1_3903	0.444483
GBAA2291	GBAA2291	lcl|AE017334.2_cds_AAT31415.1_2079	0.445899
GBAA2249	GBAA2249	lcl|AE017334.2_cds_AAT31370.1_2045	0.447236
GBAA2441	GBAA2441	lcl|AE017334.2_cds_AAT31557.1_2218	0.447812
GBAA0620	GBAA0620	lcl|AE017334.2_cds_AAT29722.1_578	0.449484
GBAA3506	GBAA3506	lcl|AE017334.2_cds_AAT32615.1_3142	0.450126
purR	GBAA0044	lcl|AE017334.2_cds_AAT29123.1_41	0.450759
GBAA3995	GBAA3995	lcl|AE017334.2_cds_AAT33110.1_3577	0.451874
cpdB	GBAA4346	lcl|AE017334.2_cds_AAT33466.1_3919	0.451885
glpK	GBAA1026	lcl|AE017334.2_cds_AAT30129.1_955	0.455524
rocR2	GBAA2299	lcl|AE017334.2_cds_AAT31422.1_2087	0.456331
GBAA3411	GBAA3411	lcl|AE017334.2_cds_AAT32521.1_3057	0.456645
secY2	GBAA2734	lcl|AE017334.2_cds_AAT31849.1_2476	0.457149
GBAA3412	GBAA3412	lcl|AE017334.2_cds_AAT32522.1_3058	0.459592
sdhC	GBAA4755	lcl|AE017334.2_cds_AAT33878.1_4293	0.4604
metE	GBAA4218	lcl|AE017334.2_cds_AAT33335.1_3794	0.460924
tenA	GBAA2611	lcl|AE017334.2_cds_AAT31728.1_2370	0.461146
GBAA4664	GBAA4664	lcl|AE017334.2_cds_AAT33786.1_4213	0.461627
GBAA4373	GBAA4373	lcl|AE017334.2_cds_AAT33492.1_3944	0.461783
glyQS	GBAA5147	lcl|AE017334.2_cds_AAT34275.1_4665	0.463455
lytR	GBAA5506	lcl|AE017334.2_cds_AAT34648.1_4995	0.463893
GBAA3283	GBAA3283	lcl|AE017334.2_cds_AAT32394.1_2942	0.465231
GBAA4171	GBAA4171	lcl|AE017334.2_cds_AAT70151.1_3750	0.465402
GBAA0593	GBAA0593	lcl|AE017334.2_cds_AAT29694.2_553	0.466496
fruB	GBAA3847	lcl|AE017334.2_cds_AAT32958.1_3439	0.467671
GBAA4040	GBAA4040	lcl|AE017334.2_cds_AAT33157.1_3621	0.469124
GBAA5477	#N/A		0.469624
GBAA5022	GBAA5022	lcl|AE017334.2_cds_AAT34146.1_4549	0.471491
GBAA4586	GBAA4586	lcl|AE017334.2_cds_AAT33705.1_4141	0.471755
GBAA2035	GBAA2035	lcl|AE017334.2_cds_AAT31150.1_1852	0.472346
GBAA0407	GBAA0407	lcl|AE017334.2_cds_AAT29502.1_376	0.47236
GBAA4039	GBAA4039	lcl|AE017334.2_cds_AAT33156.1_3620	0.474458
mprF	GBAA1486	lcl|AE017334.2_cds_AAT30584.1_1364	0.476495
GBAA5545	GBAA5545	lcl|AE017334.2_cds_AAT34689.1_5032	0.477142
GBAA1501	GBAA1501	lcl|AE017334.2_cds_AAT30599.1_1379	0.477998
alsD	GBAA0867	lcl|AE017334.2_cds_AAT29979.1_809	0.478252
GBAA0602	GBAA0602	lcl|AE017334.2_cds_AAT29704.1_561	0.481012
aroK	GBAA4457	lcl|AE017334.2_cds_AAT33576.1_4023	0.482282
tRNA-Thr	#N/A	#N/A	0.482766
GBAA5544	GBAA5544	lcl|AE017334.2_cds_AAT34688.1_5031	0.482893
GBAA1595	GBAA1595	lcl|AE017334.2_cds_AAT70130.1_1470	0.48298
GBAA2288	GBAA2288	lcl|AE017334.2_cds_AAT31412.2_2076	0.48451
nhaC2	GBAA1766	lcl|AE017334.2_cds_AAT30882.1_1612	0.485001
rpsA	GBAA1519	lcl|AE017334.2_cds_AAT30617.1_1396	0.485103
GBAA4225	GBAA4225	lcl|AE017334.2_cds_AAT33342.1_3801	0.490859
pckA	GBAA5019	lcl|AE017334.2_cds_AAT34145.1_4547	0.493005
GBAA3804	GBAA3804	lcl|AE017334.2_cds_AAT32912.1_3400	0.493912
thrS1	GBAA2388	lcl|AE017334.2_cds_AAT31505.1_2170	0.49481
GBAA1673	GBAA1673	lcl|AE017334.2_cds_AAT30785.1_1541	0.495286
GBAA1004	GBAA1004	lcl|AE017334.2_cds_AAT30107.1_934	0.49604
xerC	GBAA3969	lcl|AE017334.2_cds_AAT33083.1_3552	0.496189
nusB	GBAA4406	lcl|AE017334.2_cds_AAT33524.1_3975	0.496493
GBAA2301	GBAA2301	lcl|AE017334.2_cds_AAT31424.1_2089	0.497398
rho	GBAA5575	lcl|AE017334.2_cds_AAT70164.1_5061	0.501151
GBAA3338	GBAA3338	lcl|AE017334.2_cds_AAT32447.1_2988	0.501908
dfrA	GBAA2237	lcl|AE017334.2_cds_AAT31357.1_2034	0.50551
GBAA0400	GBAA0400	lcl|AE017334.2_cds_AAT29495.1_369	0.50616
GBAA1279	GBAA1279	lcl|AE017334.2_cds_AAT30370.1_1178	0.506387
pbpC	GBAA2238	lcl|AE017334.2_cds_AAT31358.1_2035	0.507088
pgk	GBAA5367	lcl|AE017334.2_cds_AAT34502.1_4871	0.507143
GBAA4706	GBAA4706	lcl|AE017334.2_cds_AAT33829.1_4253	0.509168
GBAA3726	GBAA3726	lcl|AE017334.2_cds_AAT32838.1_3334	0.509477
GBAA2313	GBAA2313	lcl|AE017334.2_cds_AAT31436.1_2101	0.509921
GBAA1663	GBAA1663	lcl|AE017334.2_cds_AAT30774.1_1532	0.511169
GBAA3661	GBAA3661	lcl|AE017334.2_cds_AAT32770.1_3276	0.511297
GBAA3933	GBAA3933	lcl|AE017334.2_cds_AAT33049.2_3516	0.511991
leuS	GBAA4991	lcl|AE017334.2_cds_AAT34117.1_4519	0.512656
uppP1	#N/A	#N/A	0.513999
GBAA4037	GBAA4037	lcl|AE017334.2_cds_AAT33154.1_3618	0.519046
purH	GBAA0298	lcl|AE017334.2_cds_AAT29385.1_271	0.51905
ileS1	GBAA4034	lcl|AE017334.2_cds_AAT33151.1_3615	0.519272
GBAA4130	GBAA4130	lcl|AE017334.2_cds_AAT35408.1_3710	0.519516
GBAA0775	GBAA0775	lcl|AE017334.2_cds_AAT29885.1_724	0.524765
GBAA5432	GBAA5432	lcl|AE017334.2_cds_AAT34569.1_4930	0.524921
purK	GBAA0289	lcl|AE017334.2_cds_AAT29376.2_262	0.525404
GBAA0619	GBAA0619	lcl|AE017334.2_cds_AAT29721.1_577	0.52601
GBAA5685	GBAA5685	lcl|AE017334.2_cds_AAT34840.1_5158	0.532241
GBAA2951	GBAA2951	lcl|AE017334.2_cds_AAT32069.1_2671	0.533728
GBAA1435	GBAA1435	lcl|AE017334.2_cds_AAT30534.1_1318	0.537224
serS	GBAA0012	lcl|AE017334.2_cds_AAT29092.1_11	0.537273
GBAA3805	GBAA3805	lcl|AE017334.2_cds_AAT32913.1_3401	0.538166
GBAA4529	GBAA4529	lcl|AE017334.2_cds_AAT33650.1_4089	0.541587
GBAA5133	GBAA5133	lcl|AE017334.2_cds_AAT34262.1_4651	0.542579
ctaB	GBAA4155	lcl|AE017334.2_cds_AAT33277.1_3734	0.542785
sepF	#N/A	#N/A	0.545214
pyn2	GBAA4307	lcl|AE017334.2_cds_AAT33427.1_3881	0.546912
GBAA4756	GBAA4756	lcl|AE017334.2_cds_AAT33879.1_4294	0.550302
GBAA0996	GBAA0996	lcl|AE017334.2_cds_AAT30099.1_926	0.553039
GBAA0403	GBAA0403	lcl|AE017334.2_cds_AAT29498.1_372	0.55421
pheT	GBAA4803	lcl|AE017334.2_cds_AAT33923.1_4339	0.554336
gap2	GBAA5369	lcl|AE017334.2_cds_AAT34503.1_4872	0.556967
GBAA1624	GBAA1624	lcl|AE017334.2_cds_AAT30733.1_1495	0.563536
gcvT	GBAA4449	lcl|AE017334.2_cds_AAT33568.1_4016	0.564691
GBAA4036	GBAA4036	lcl|AE017334.2_cds_AAT33153.1_3617	0.564974
GBAA2948	GBAA2948	lcl|AE017334.2_cds_AAT32064.1_2669	0.567535
alaS	GBAA4616	lcl|AE017334.2_cds_AAT33739.1_4170	0.568489
GBAA2858	GBAA2858	lcl|AE017334.2_cds_AAT31976.1_2588	0.570443
metK	GBAA5017	lcl|AE017334.2_cds_AAT34144.1_4545	0.573128
GBAA4956	#N/A		0.574492
GBAA4365	GBAA4365	lcl|AE017334.2_cds_AAT33485.1_3936	0.577002
GBAA5088	GBAA5088	lcl|AE017334.2_cds_AAT34211.1_4610	0.577445
GBAA1599	GBAA1599	lcl|AE017334.2_cds_AAT30698.1_1474	0.577827
fba2	GBAA5580	lcl|AE017334.2_cds_AAT34725.1_5065	0.579374
GBAA5075	GBAA5075	lcl|AE017334.2_cds_AAT34198.1_4597	0.580956
hslV	GBAA3968	lcl|AE017334.2_cds_AAT33082.1_3551	0.582355
sdhA	GBAA4754	lcl|AE017334.2_cds_AAT33877.1_4292	0.594454
gcvPA	GBAA4448	lcl|AE017334.2_cds_AAT33567.1_4015	0.610294
